# Supplementary material for: A new cadmium coordination polymer based on 4-amino-4H-1,2,4-triazole
Source: Acta Crystallogr E Crystallogr Commun. 2018 Jan 12;74(Pt 2):147–50. doi: 10.1107/S2056989018000464 (PMC5956325; doi:10.1107/S2056989018000464)
Supplement: Supplementary file 1 [file e-74-00147-sup1.cif]

##############################################################################
#                                                                            #
# This CIF contains the data in a paper accepted for publication in          #
# Acta Crystallographica Section E. It conforms to the requirements of       #
# Notes for Authors for Acta Crystallographica Section E, and has been       #
# peer reviewed under the auspices of the IUCr Commission on Journals.       #
#                                                                            #
# Full details of the Crystallographic Information File format               #
# are given in the paper "The Crystallographic Information File (CIF):       #
# a New Standard Archive File for Crystallography" by S. R. Hall, F. H.      #
# Allen and I. D. Brown [Acta Cryst. (1991), A47, 655-685].                  #
#                                                                            #
# The current version of the core CIF dictionary is obtainable from          #
# ftp://ftp.iucr.org/pub/cif_core.dic.                                       #
#                                                                            #
# Software is freely available for graphical display of the structure(s)     #
# in this CIF. For information consult the CIF software page                 #
# http://www.iucr.org/resources/cif/software.                                #
#                                                                            #
# This file may be used for bona fide research purposes within the           #
# scientific community so long as proper attribution is given to the journal # 
# article from which it was obtained.                                        #
#                                                                            #
##############################################################################
data_I
_database_code_depnum_ccdc_archive 'CCDC 1810807'
_audit_creation_method     'SHELXL-2014/7'
_journal_date_recd_electronic     2017-12-19
_journal_date_accepted     2018-01-08
_journal_name_full     'Acta Crystallographica, Section E'
_journal_year     2018
_journal_volume     74
_journal_issue      2
_journal_page_first     147
_journal_page_last     150
_journal_paper_category     GM
_journal_paper_doi     10.1107/S2056989018000464
_journal_coeditor_code     XI2006
_publ_contact_author_name     'Habib Boughzala'
_publ_contact_author_address
;
Laboratoire de Mat\'eriaux et Cristallochimie
Facult\'e des Sciences de Tunis
Universit\'e de Tunis El Manar
2092 Manar II Tunis,
Tunisia
;
_publ_contact_author_email     'habib.boughzala@ipein.rnu.tn'
_publ_contact_author_fax     ?
_publ_contact_author_phone     ?
_publ_section_title
;
A new cadmium coordination polymer based on 4-amino-4<i>H</i>-1,2,4-triazole
;
loop_
    _publ_author_name
    _publ_author_footnote
    _publ_author_address
    'Said, Maha' .
;
Laboratoire de Mat\'eriaux et Cristallochimie
Facult\'e des Sciences de Tunis
Universit\'e de Tunis El Manar
2092 Manar II Tunis,
Tunisia
;
    'Boughzala, Habib' .
;
Laboratoire de Mat\'eriaux et Cristallochimie
Facult\'e des Sciences de Tunis
Universit\'e de Tunis El Manar
2092 Manar II Tunis,
Tunisia
;
_publ_section_synopsis
;
Here we report the chemical synthesis and crystal structure of a new hybrid
chloro-cadmium coordination polymer based on 4-amino-4<i>H</i>-1,2,4 triazole
solved by single-crystal X-ray diffraction. With an unusual architecture, the
crystal structure exhibits two distorted octahedral coordinations of Cd^II^
joined by edge sharing. The first is composed by four chlorine and two N atoms
from the triazole ligands. The second is formed by five Cl atoms and by one N
atom from the triazole ligand.
;
_chemical_name_systematic
;\
Poly[bis(4-amino-4<i>H</i>-1,2,4-triazolium)
[bis(\m~2~-4-amino-4<i>H</i>-1,2,4-triazole-\k^2^<i>N</i>^1^:<i>N</i>^2^)\
tetra-\m~2~-chlorido-tetrachloridotricadmium(II)] dihydrate]
;
_chemical_name_common     ?
_chemical_formula_moiety     '2(C2 H5 N4 +), C4 H8 Cd3 Cl8 N8 2-, 2(H2 O)'
_chemical_formula_sum     'C8 H22 Cd3 Cl8 N16 O2'
_chemical_formula_iupac     '(C2 H5 N4)2 [Cd3 Cl8 (C2 H4 N4)2], 2H2 O'
_chemical_formula_weight     995.21
_chemical_melting_point     ?
_shelx_space_group_comment
;
The symmetry employed for this shelxl refinement is uniquely defined
by the following loop, which should always be used as a source of
symmetry information in preference to the above space-group names.
They are only intended as comments.
;
_space_group_crystal_system     monoclinic
_space_group_name_H-M_alt     'P 21/c'
_space_group_name_Hall     '-P 2ybc'
loop_
    _space_group_symop_operation_xyz
    'x, y, z'
    '-x, y+1/2, -z+1/2'
    '-x, -y, -z'
    'x, -y-1/2, z-1/2'
_cell_length_a     12.685(3)
_cell_length_b     15.498(3)
_cell_length_c     7.375(2)
_cell_angle_alpha     90
_cell_angle_beta     97.12(3)
_cell_angle_gamma     90
_cell_volume     1438.6(6)
_cell_formula_units_Z     2
_cell_measurement_reflns_used     25
_cell_measurement_theta_min     10
_cell_measurement_theta_max     15
_cell_measurement_temperature     298
_exptl_crystal_description     prism
_exptl_crystal_colour     colourless
_exptl_crystal_size_max     0.71
_exptl_crystal_size_mid     0.21
_exptl_crystal_size_min     0.21
_exptl_crystal_density_diffrn     2.298
_exptl_crystal_density_meas     ?
_exptl_crystal_density_method     ?
_exptl_crystal_F_000     956
_exptl_absorpt_coefficient_mu     2.982
_exptl_absorpt_correction_type     psi-scan
_exptl_absorpt_process_details
;
(North <i>et al.</i>,  1968)
;
_shelx_estimated_absorpt_T_min     ?
_shelx_estimated_absorpt_T_max     ?
_exptl_absorpt_correction_T_min     0.7987
_exptl_absorpt_correction_T_max     0.9996
_diffrn_ambient_temperature     298
_diffrn_radiation_type     MoK\a
_diffrn_radiation_wavelength     0.71073
_diffrn_measurement_device_type     'Enraf--Nonius CAD-4'
_diffrn_measurement_method     'non-profiled \w/2\t scans'
_diffrn_detector_area_resol_mean     ?
_diffrn_reflns_number     3670
_diffrn_reflns_av_R_equivalents     0.0315
_diffrn_reflns_theta_min     2.084
_diffrn_reflns_theta_max     26.964
_diffrn_reflns_theta_full     25.242
_diffrn_measured_fraction_theta_max     0.999
_diffrn_measured_fraction_theta_full     1.000
_diffrn_reflns_limit_h_min     -16
_diffrn_reflns_limit_h_max     16
_diffrn_reflns_limit_k_min     -19
_diffrn_reflns_limit_k_max     1
_diffrn_reflns_limit_l_min     -9
_diffrn_reflns_limit_l_max     1
_diffrn_standards_number     2
_diffrn_standards_interval_time     120
_diffrn_standards_decay_%     8
_refine_special_details
;
 Refinement of F^2^ against ALL reflections.  The weighted R-factor wR and
 goodness of fit S are based on F^2^, conventional R-factors R are based
 on F, with F set to zero for negative F^2^. The threshold expression of
 F^2^ > 2sigma(F^2^) is used only for calculating R-factors(gt) etc. and is
 not relevant to the choice of reflections for refinement.  R-factors based
 on F^2^ are statistically about twice as large as those based on F, and R-
 factors based on ALL data will be even larger.
;
_reflns_number_total     3136
_reflns_number_gt     2654
_reflns_threshold_expression     'I > 2\s(I)'
_refine_ls_structure_factor_coef     Fsqd
_refine_ls_matrix_type     full
_refine_ls_R_factor_all     0.0499
_refine_ls_R_factor_gt     0.0401
_refine_ls_wR_factor_gt     0.1154
_refine_ls_wR_factor_ref     0.1232
_refine_ls_goodness_of_fit_ref     1.063
_refine_ls_restrained_S_all     1.065
_refine_ls_number_reflns     3136
_refine_ls_number_parameters     190
_refine_ls_number_restraints     5
_refine_ls_hydrogen_treatment     mixed
_refine_ls_weighting_scheme     calc
_refine_ls_weighting_details
              'w=1/[\s^2^(Fo^2^)+(0.0848P)^2^+1.0345P] where P=(Fo^2^+2Fc^2^)/3'
_atom_sites_solution_hydrogens     mixed
_atom_sites_solution_primary     ?
_atom_sites_solution_secondary     ?
_refine_ls_shift/su_max     0.001
_refine_ls_shift/su_mean     0.000
_refine_diff_density_max     1.579
_refine_diff_density_min     -1.988
_refine_ls_extinction_method
;
SHELXL2014 (Sheldrick, 2015)
;
_refine_ls_extinction_coef     0.0041(7)
_refine_ls_extinction_expression
                                  'Fc^*^=kFc[1+0.001xFc^2^\l^3^/sin(2\q)]^-1/4^'
loop_
    _atom_type_symbol
    _atom_type_description
    _atom_type_scat_dispersion_real
    _atom_type_scat_dispersion_imag
    _atom_type_scat_source
    'C' 'C' 0.0033 0.0016
                         'International Tables Vol C Tables 4.2.6.8 and 6.1.1.4'
    'H' 'H' 0.0000 0.0000
                         'International Tables Vol C Tables 4.2.6.8 and 6.1.1.4'
    'N' 'N' 0.0061 0.0033
                         'International Tables Vol C Tables 4.2.6.8 and 6.1.1.4'
    'O' 'O' 0.0106 0.0060
                         'International Tables Vol C Tables 4.2.6.8 and 6.1.1.4'
    'Cl' 'Cl' 0.1484 0.1585
                         'International Tables Vol C Tables 4.2.6.8 and 6.1.1.4'
    'Cd' 'Cd' -0.8075 1.2024
                         'International Tables Vol C Tables 4.2.6.8 and 6.1.1.4'
_computing_data_collection
;
CAD-4 EXPRESS (Enraf--Nonius, 1994)
;
_computing_cell_refinement
;
CAD-4 EXPRESS (Enraf--Nonius, 1994)
;
_computing_data_reduction
;
XCAD4 (Harms & Wocadlo, 1995)
;
_computing_structure_solution
;
SHELXS97 (Sheldrick, 2008)
;
_computing_structure_refinement
;
SHELXL2014 (Sheldrick, 2015)
;
_computing_molecular_graphics
;
DIAMOND (Brandenburg, 2006)
;
_computing_publication_material
;
publCIF (Westrip, 2010)
;
loop_
    _atom_site_type_symbol
    _atom_site_label
    _atom_site_fract_x
    _atom_site_fract_y
    _atom_site_fract_z
    _atom_site_U_iso_or_equiv
    _atom_site_adp_type
    _atom_site_calc_flag
    _atom_site_occupancy
    _atom_site_disorder_assembly
    _atom_site_disorder_group
    Cd Cd1 0.72922(3) 0.36225(2) 0.60671(4) 0.02384(16) Uani d 1 . .
    Cd Cd2 0.5000 0.5000 0.5000 0.02726(18) Uani d 1 . .
    Cl Cl1 0.65520(10) 0.45547(8) 0.31268(16) 0.0291(3) Uani d 1 . .
    Cl Cl2 0.78296(10) 0.26723(9) 0.89644(16) 0.0307(3) Uani d 1 . .
    Cl Cl3 0.63396(12) 0.47886(9) 0.79095(17) 0.0379(3) Uani d 1 . .
    Cl Cl4 0.91217(11) 0.42626(9) 0.6250(2) 0.0369(3) Uani d 1 . .
    N N1 0.5591(3) 0.2978(3) 0.5599(6) 0.0271(9) Uani d 1 . .
    N N2 0.4709(4) 0.3474(3) 0.5015(6) 0.0300(9) Uani d 1 . .
    N N3 0.4303(4) 0.2130(3) 0.4573(6) 0.0284(9) Uani d 1 . .
    N N4 0.3704(5) 0.1390(3) 0.3952(8) 0.0427(12) Uani d 1 . .
    N N5 1.0964(5) 0.2603(4) 0.1439(8) 0.0406(11) Uani d 1 . .
    N N6 1.1503(5) 0.3284(4) 0.0808(9) 0.0552(15) Uani d 1 . .
    N N7 0.9940(4) 0.3688(3) 0.1463(6) 0.0341(10) Uani d 1 . .
    N N8 0.9074(4) 0.4233(3) 0.1599(6) 0.0388(11) Uani d 1 . .
    C C1 0.5314(4) 0.2172(3) 0.5326(7) 0.0301(10) Uani d 1 . .
    H H1 0.5755 0.1699 0.5613 0.036 Uiso calc 1 . .
    C C2 0.3953(4) 0.2949(4) 0.4392(8) 0.0326(11) Uani d 1 . .
    H H2 0.3273 0.3114 0.3895 0.039 Uiso calc 1 . .
    C C3 1.0035(5) 0.2844(4) 0.1816(8) 0.0371(12) Uani d 1 . .
    H H3 0.9528 0.2493 0.2253 0.044 Uiso calc 1 . .
    C C4 1.0865(6) 0.3931(4) 0.0848(11) 0.0481(16) Uani d 1 . .
    O O1W 0.1792(5) 0.3900(4) 0.5653(10) 0.0663(15) Uani d 1 . .
    H H4 1.103(5) 0.450(4) 0.066(9) 0.038(17) Uiso d 1 . .
    H H5 1.127(6) 0.219(5) 0.158(11) 0.05(2) Uiso d 1 . .
    H H8A 0.8524 0.4002 0.1015 0.050 Uiso d 1 . .
    H H8B 0.9153 0.4271 0.2827 0.050 Uiso d 1 . .
    H H4A 0.4298 0.0977 0.3612 0.050 Uiso d 1 . .
    H H4B 0.350(6) 0.120(4) 0.516(11) 0.045(19) Uiso d 1 . .
    H HW2 0.237(4) 0.396(5) 0.638(9) 0.07(3) Uiso d 1 . .
    H HW1 0.142(6) 0.435(4) 0.580(14) 0.11(4) Uiso d 1 . .
loop_
    _atom_site_aniso_label
    _atom_site_aniso_U_11
    _atom_site_aniso_U_22
    _atom_site_aniso_U_33
    _atom_site_aniso_U_12
    _atom_site_aniso_U_13
    _atom_site_aniso_U_23
    Cd1 0.0255(2) 0.0249(2) 0.0204(2) 0.00043(12) 0.00023(14) 0.00166(12)
    Cd2 0.0335(3) 0.0216(3) 0.0261(3) 0.00527(19) 0.0016(2) 0.00027(18)
    Cl1 0.0363(6) 0.0285(6) 0.0229(5) 0.0036(5) 0.0046(5) 0.0044(4)
    Cl2 0.0347(6) 0.0341(7) 0.0227(6) -0.0022(5) 0.0013(5) 0.0100(5)
    Cl3 0.0507(8) 0.0372(7) 0.0235(6) 0.0143(6) -0.0041(5) -0.0085(5)
    Cl4 0.0327(7) 0.0366(7) 0.0410(7) -0.0101(5) 0.0027(5) -0.0007(6)
    N1 0.026(2) 0.026(2) 0.029(2) 0.0019(16) 0.0020(16) 0.0019(16)
    N2 0.032(2) 0.029(2) 0.028(2) 0.0029(18) 0.0022(17) -0.0003(17)
    N3 0.040(2) 0.025(2) 0.022(2) -0.0059(18) 0.0095(17) -0.0032(15)
    N4 0.054(3) 0.034(3) 0.042(3) -0.020(2) 0.011(2) -0.009(2)
    N5 0.046(3) 0.034(3) 0.041(3) -0.001(2) 0.003(2) 0.000(2)
    N6 0.054(3) 0.047(3) 0.071(4) 0.002(3) 0.031(3) 0.005(3)
    N7 0.035(2) 0.043(3) 0.025(2) -0.0025(19) 0.0072(18) -0.0042(18)
    N8 0.044(3) 0.034(2) 0.040(3) -0.002(2) 0.009(2) -0.006(2)
    C1 0.034(3) 0.025(2) 0.031(3) 0.003(2) 0.002(2) 0.002(2)
    C2 0.030(3) 0.034(3) 0.034(3) -0.001(2) 0.003(2) -0.001(2)
    C3 0.042(3) 0.037(3) 0.031(3) -0.007(2) 0.001(2) 0.007(2)
    C4 0.051(4) 0.037(3) 0.061(4) -0.007(3) 0.023(3) 0.000(3)
    O1W 0.057(3) 0.043(3) 0.095(5) -0.011(3) -0.002(3) -0.002(3)
_geom_special_details
;
 All esds (except the esd in the dihedral angle between two l.s. planes)
 are estimated using the full covariance matrix.  The cell esds are taken
 into account individually in the estimation of esds in distances, angles
 and torsion angles; correlations between esds in cell parameters are only
 used when they are defined by crystal symmetry.  An approximate (isotropic)
 treatment of cell esds is used for estimating esds involving l.s. planes.
;
loop_
    _geom_bond_atom_site_label_1
    _geom_bond_atom_site_label_2
    _geom_bond_site_symmetry_2
    _geom_bond_distance
    _geom_bond_publ_flag
    Cd1 N1 . 2.365(4) y
    Cd1 Cl4 . 2.5120(14) y
    Cd1 Cl2 . 2.6148(13) y
    Cd1 Cl3 . 2.6418(14) y
    Cd1 Cl2 4_565 2.6754(13) y
    Cd1 Cl1 . 2.6769(14) y
    Cd2 N2 3_666 2.393(5) n
    Cd2 N2 . 2.393(5) y
    Cd2 Cl3 . 2.5874(16) y
    Cd2 Cl3 3_666 2.5875(16) n
    Cd2 Cl1 . 2.6332(14) y
    Cd2 Cl1 3_666 2.6333(14) n
    N1 C1 . 1.306(7) n
    N1 N2 . 1.382(6) n
    N2 C2 . 1.297(7) n
    N3 C1 . 1.335(7) n
    N3 C2 . 1.346(7) n
    N3 N4 . 1.419(6) n
    N4 H4A . 1.0400 n
    N4 H4B . 1.01(8) n
    N5 C3 . 1.299(9) n
    N5 N6 . 1.369(8) n
    N5 H5 . 0.75(8) n
    N6 C4 . 1.292(9) n
    N7 C3 . 1.336(7) n
    N7 C4 . 1.362(8) n
    N7 N8 . 1.399(7) n
    N8 H8A . 0.850 n
    N8 H8B . 0.900 n
    C1 H1 . 0.9300 n
    C2 H2 . 0.9300 n
    C3 H3 . 0.9300 n
    C4 H4 . 0.92(6) n
    O1W HW2 . 0.862(10) n
    O1W HW1 . 0.857(10) n
loop_
    _geom_angle_atom_site_label_1
    _geom_angle_atom_site_label_2
    _geom_angle_atom_site_label_3
    _geom_angle_site_symmetry_1
    _geom_angle_site_symmetry_3
    _geom_angle
    _geom_angle_publ_flag
    N1 Cd1 Cl4 . . 174.37(11) y
    Cl4 Cd1 Cl3 . . 100.40(5) n
    Cl2 Cd1 Cl3 . . 93.13(5) n
    N1 Cd1 Cl2 . 4_565 83.80(11) n
    Cl4 Cd1 Cl2 . 4_565 91.57(5) n
    Cl2 Cd1 Cl2 . 4_565 89.53(3) n
    N1 Cd1 Cl1 . . 83.54(11) n
    Cl4 Cd1 Cl1 . . 93.40(5) n
    Cl2 Cd1 Cl1 . . 174.60(4) y
    Cl3 Cd1 Cl1 . . 84.86(4) y
    Cl2 Cd1 Cl1 4_565 . 91.39(4) n
    N2 Cd2 Cl3 3_666 . 92.46(11) n
    N2 Cd2 Cl3 . . 87.54(12) n
    N2 Cd2 Cl3 3_666 3_666 87.54(11) n
    N2 Cd2 Cl3 . 3_666 92.46(12) n
    N2 Cd2 Cl1 3_666 . 97.50(11) n
    N2 Cd2 Cl1 . . 82.50(11) n
    Cl3 Cd2 Cl1 . . 86.85(5) y
    Cl3 Cd2 Cl1 3_666 . 93.15(5) n
    N2 Cd2 Cl1 3_666 3_666 82.50(11) n
    N2 Cd2 Cl1 . 3_666 97.50(11) n
    Cl3 Cd2 Cl1 . 3_666 93.15(5) n
    Cl3 Cd2 Cl1 3_666 3_666 86.85(5) n
    Cd2 Cl1 Cd1 . . 85.79(4) n
    Cd1 Cl2 Cd1 . 4_566 146.79(5) ?
    Cd2 Cl3 Cd1 . . 87.44(4) ?
    C1 N1 N2 . . 107.0(4) ?
    C1 N1 Cd1 . . 130.5(3) ?
    N2 N1 Cd1 . . 120.0(3) ?
    C2 N2 N1 . . 107.2(4) ?
    C2 N2 Cd2 . . 136.6(4) ?
    N1 N2 Cd2 . . 115.6(3) ?
    C1 N3 C2 . . 106.4(4) ?
    C1 N3 N4 . . 128.4(5) ?
    C2 N3 N4 . . 125.0(5) ?
    N3 N4 H4A . . 102.00 ?
    N3 N4 H4B . . 98(4) ?
    H4A N4 H4B . . 108.00 ?
    C3 N5 N6 . . 110.8(5) ?
    C3 N5 H5 . . 133(6) ?
    N6 N5 H5 . . 116(6) ?
    C4 N6 N5 . . 104.5(6) ?
    C3 N7 C4 . . 106.0(5) ?
    C3 N7 N8 . . 129.0(5) ?
    C4 N7 N8 . . 125.0(5) ?
    N7 N8 H8A . . 108.00 ?
    N7 N8 H8B . . 97.00 ?
    H8A N8 H8B . . 121.00 ?
    N1 C1 N3 . . 109.7(5) ?
    N1 C1 H1 . . 125.2 ?
    N3 C1 H1 . . 125.2 ?
    N2 C2 N3 . . 109.7(5) ?
    N2 C2 H2 . . 125.1 ?
    N3 C2 H2 . . 125.1 ?
    N5 C3 N7 . . 107.6(5) ?
    N5 C3 H3 . . 126.2 ?
    N7 C3 H3 . . 126.2 ?
    N6 C4 N7 . . 111.1(6) ?
    N6 C4 H4 . . 126(4) ?
    N7 C4 H4 . . 122(4) ?
    HW2 O1W HW1 . . 106(3) ?
loop_
    _geom_hbond_atom_site_label_D
    _geom_hbond_atom_site_label_H
    _geom_hbond_atom_site_label_A
    _geom_hbond_site_symmetry_D
    _geom_hbond_site_symmetry_H
    _geom_hbond_site_symmetry_A
    _geom_hbond_distance_DH
    _geom_hbond_distance_HA
    _geom_hbond_distance_DA
    _geom_hbond_angle_DHA
    O1W HW2 Cl1 3_666 3_666 1_555 0.86(6) 2.68(7) 3.239(6) 124(6)
    N4 H4B Cl3 2_656 2_656 1_555 1.00(8) 2.60(7) 3.399(5) 136(5)
    N8 H8A Cl2 1_556 1_556 1_555 0.85 2.64 3.370(5) 144
    O1W HW1 Cl4 3_666 3_666 1_555 0.86(7) 2.67(8) 3.319(6) 134(8)
    N8 H8B Cl4 1_555 1_555 1_555 0.90 2.53 3.423(5) 172
    N5 H5 O1W 4_466 4_466 1_555 0.75(8) 1.97(8) 2.649(8) 151(8)
    O1W HW2 N4 1_555 1_555 4_566 0.86(6) 2.44(6) 3.247(9) 157(6)
_shelx_hkl_file
;
  -2   1  -9 5.00763 7.86913   0
  -1   1  -9 4.20649  6.4249   0
   0   1  -9 185.864 13.0882   0
   1   1  -9 11.6096 6.22161   0
   2   1  -9-8.14516 6.43672   0
   3   1  -9 95.2725 7.36921   0
   4   1  -9 225.071 14.4645   0
   5   1  -9 138.911 10.1634   0
   6   1  -9 16.8492 7.68458   0
   6   0  -9 7.62137 6.31017   0
   5   0  -9-2.04556 6.12492   0
   4   0  -9-0.67266 6.76195   0
   3   0  -9 7.35464 5.13996   0
   2   0  -9  2.0094 6.24222   0
   1   0  -9 1.34894 6.45819   0
   0   0  -9 2.73285 5.70543   0
  -1   0  -9 4.16446 5.64489   0
  -2   0  -9-2.13936 6.86528   0
  -2  -1  -9 2.81672 6.14665   0
  -1  -1  -9 18.5672 7.44115   0
   0  -1  -9 161.488 10.7911   0
   1  -1  -9 2.66072 6.85194   0
   2  -1  -9-0.65638 6.83344   0
   3  -1  -9 95.7857 7.60964   0
   4  -1  -9 225.861 15.0636   0
   5  -1  -9 122.773 9.73617   0
   6  -1  -9 19.8363 8.17671   0
   6  -2  -9 48.4331  4.8513   0
   5  -2  -9 96.8336 7.63874   0
   4  -2  -9 9.22197 7.45776   0
   3  -2  -9 177.996 12.3414   0
   2  -2  -9 2.61862 7.63667   0
   1  -2  -9 199.634 14.1189   0
   0  -2  -9 11.3403 6.50179   0
  -1  -2  -9 170.674 13.5161   0
  -2  -2  -9 18.8115  8.2733   0
  -2  -3  -9 286.403 16.3369   0
  -1  -3  -9 16.5918 3.69984   0
   0  -3  -9 84.2235 7.18647   0
   1  -3  -9 63.5105 4.87313   0
   2  -3  -9 354.995 17.3393   0
   3  -3  -9 131.563 9.56449   0
   4  -3  -9 19.1904 3.71793   0
   5  -3  -9  14.005 6.00701   0
   5  -4  -9 5.34178 5.97877   0
   4  -4  -9 15.4714 4.04724   0
   3  -4  -9 51.6796 4.44894   0
   2  -4  -9 13.0796 7.74418   0
   1  -4  -9 5.25603 7.26369   0
   0  -4  -9 29.0278 4.27278   0
  -1  -4  -9 13.5054 8.15762   0
   0  -5  -9 34.1632 4.20195   0
   1  -5  -9-1.32546 6.99486   0
   2  -5  -9 149.315   9.582   0
   3  -5  -9 55.1916 4.64911   0
   4  -5  -9 5.28573 6.74234   0
   0 -10  -8 6.22433 5.63004   0
   1 -10  -8 271.791 15.3074   0
   2 -10  -8 242.537 13.6417   0
   3 -10  -8 3.72426 6.25927   0
   4 -10  -8 69.7105 5.67703   0
   5  -9  -8  539.88 20.6558   0
   4  -9  -8 178.362  12.342   0
   3  -9  -8 302.394 15.4093   0
   2  -9  -8  167.76 12.0457   0
   1  -9  -8 29.2026 4.02217   0
   0  -9  -8 35.0911 4.31568   0
  -1  -9  -8 33.4789 4.07615   0
  -2  -9  -8 82.4572 7.15105   0
  -3  -8  -8 19.9476 3.76929   0
  -2  -8  -8 6.07095 5.07675   0
  -1  -8  -8 368.763 16.9483   0
   0  -8  -8 420.282 17.7356   0
   1  -8  -8 21.7616 3.92405   0
   2  -8  -8 7.54736 7.67386   0
   3  -8  -8 95.1883 7.65847   0
   4  -8  -8 471.266   17.93   0
   5  -8  -8 2.40006 6.83175   0
   6  -8  -8 30.1323 4.15873   0
   7  -8  -8 52.2776 4.63379   0
   7  -7  -8-7.39369 6.57806   0
   6  -7  -8 4.79023  6.4541   0
   5  -7  -8-7.02002  6.7231   0
   4  -7  -8  18.412 7.08887   0
   3  -7  -8 41.7937 4.29089   0
   2  -7  -8 39.9935 3.72082   0
   1  -7  -8 215.263 13.2065   0
   0  -7  -8-2.29058 6.63737   0
  -1  -7  -8   50.05 4.25617   0
  -2  -7  -8  50.785 4.89571   0
  -3  -7  -8 12.8634 6.95695   0
  -4  -7  -8 7.60163 6.01034   0
  -5  -6  -8 290.349  16.147   0
  -4  -6  -8 133.275 9.70313   0
  -3  -6  -8 23.9903 3.96923   0
  -2  -6  -8   15.94 6.22128   0
  -1  -6  -8 387.725 16.6466   0
   0  -6  -8 60.5526 4.65456   0
   1  -6  -8 15.1096 6.05462   0
   2  -6  -8 50.7241 4.42342   0
   3  -6  -8 193.415 12.5272   0
   4  -6  -8 200.009 12.5307   0
   5  -6  -8    0.00 5.80316   0
   6  -6  -8 28.5921 3.64756   0
   7  -6  -8 1.81697  7.3534   0
   8  -6  -8 105.367 8.25634   0
   9  -5  -8 249.548 15.5988   0
   8  -5  -8-3.72251 7.44503   0
   7  -5  -8 33.5518  3.9441   0
   6  -5  -8  31.772  3.8889   0
   5  -5  -8 15.3693  7.0384   0
   4  -5  -8-0.55555 5.79518   0
   3  -5  -8 114.326 8.66487   0
   2  -5  -8 33.6984 4.08897   0
   1  -5  -8 180.252 12.1884   0
   0  -5  -8 395.271 17.1137   0
  -1  -5  -8 104.074 8.08076   0
  -2  -5  -8 732.016 22.3847   0
  -3  -5  -8 22.6807 4.02345   0
  -4  -5  -8 356.139 17.2374   0
  -5  -5  -8 40.3685 4.46172   0
  -6  -4  -8 61.3153 5.49178   0
  -5  -4  -8 72.1989 6.96566   0
  -4  -4  -8 16.8856 7.58662   0
  -3  -4  -8  899.53 25.6069   0
  -2  -4  -8 26.8878 4.20509   0
  -1  -4  -8 333.071 16.2476   0
   0  -4  -8 68.5658 5.37265   0
   1  -4  -8 590.209 20.2444   0
   2  -4  -8 569.909 19.5989   0
   3  -4  -8 14.9653 7.62193   0
   4  -4  -8 6.15063 4.70734   0
   5  -4  -8 129.568 8.75072   0
   6  -4  -8 189.462 12.1949   0
   7  -4  -8 34.5047 3.86928   0
   8  -4  -8 32.6849  3.9349   0
   9  -4  -8 27.3604 4.02262   0
   9  -3  -8-1.93448 6.21479   0
   8  -3  -8 21.0883  7.2376   0
   7  -3  -8 48.9917 4.47515   0
   6  -3  -8 16.6226 3.27295   0
   5  -3  -8 180.516 11.6346   0
   4  -3  -8 35.5281 4.06261   0
   3  -3  -8    0.00 5.40261   0
   2  -3  -8 396.945 16.7325   0
   1  -3  -8 2.75434  6.4608   0
   0  -3  -8 94.9178 7.60388   0
  -1  -3  -8-5.12765 5.67582   0
  -2  -3  -8 14.0631 6.88807   0
  -3  -3  -8 15.1566 7.88422   0
  -4  -3  -8 256.005 15.1902   0
  -5  -3  -8 33.3246 4.36241   0
  -6  -3  -8 200.677 14.5192   0
  -6  -2  -8    0.00 6.88063   0
  -5  -2  -8 148.719 9.91219   0
  -4  -2  -8 268.431 16.3915   0
  -3  -2  -8 84.4384 6.49254   0
  -2  -2  -8  137.50 9.11434   0
  -1  -2  -8 8.04284  6.0263   0
   0  -2  -8  2.2505 5.62626   0
   1  -2  -8 26.5019 3.81073   0
   2  -2  -8 554.401 19.1498   0
   3  -2  -8 307.901 15.1909   0
   4  -2  -8 4.46693 5.68622   0
   5  -2  -8 11.3553 6.27439   0
   6  -2  -8 12.2133 5.43191   0
   7  -2  -8 16.1934 7.70629   0
   8  -2  -8 3.10593 6.60716   0
   9  -2  -8 120.395 9.77458   0
  10  -1  -8 -9.5255 6.38448   0
   9  -1  -8 118.003 9.52189   0
   8  -1  -8 24.1022 4.11418   0
   7  -1  -8 469.194 18.5446   0
   6  -1  -8 14.6501 6.60058   0
   5  -1  -8  386.66 16.6853   0
   4  -1  -8 12.3969 7.13199   0
   3  -1  -8 230.783 13.3261   0
   2  -1  -8 114.208 8.80053   0
   1  -1  -8 208.337 12.5242   0
   0  -1  -8 15.3928 6.01039   0
  -1  -1  -8 76.6588   6.418   0
  -2  -1  -8 36.7133  3.8715   0
  -3  -1  -8 21.1213 7.70676   0
  -4  -1  -8  74.216 5.25102   0
  -5  -1  -8  1.3484 6.68127   0
  -6  -1  -8 72.4613 6.31476   0
  -6   0  -8 66.6944  5.2019   0
  -5   0  -8  739.20 24.7493   0
  -4   0  -8 158.123 10.8342   0
  -3   0  -8 5.64252 6.95871   0
  -2   0  -8    0.00 5.95165   0
  -1   0  -8 45.9012 4.39287   0
   0   0  -8 276.702 14.9849   0
   1   0  -8 27.5805 3.77733   0
   2   0  -8 13.6223 6.22018   0
   3   0  -8 834.056 23.3213   0
   4   0  -8 1375.49 29.9941   0
   5   0  -8 72.2429 5.00333   0
   6   0  -8 516.487 19.5829   0
   7   0  -8 60.4498 4.92399   0
   8   0  -8 739.511 23.2311   0
   9   0  -8 130.179 9.62924   0
  10   0  -8-4.11739 6.06108   0
  10   1  -8-5.58375 7.38269   0
   9   1  -8 120.482 9.95998   0
   8   1  -8 31.6617 4.02988   0
   7   1  -8 454.413   18.85   0
   6   1  -8 20.5928 7.21699   0
   5   1  -8  363.05 16.9913   0
   4   1  -8 1.16326 7.32735   0
   3   1  -8 225.884 13.8038   0
   2   1  -8 123.059 8.38462   0
   1   1  -8 220.268 12.8084   0
   0   1  -8 15.2492 3.33728   0
  -1   1  -8 54.2795 4.56397   0
  -2   1  -8 37.8972 4.19859   0
  -3   1  -8 14.3905 3.69833   0
  -4   1  -8 82.3644 6.43796   0
  -5   1  -8 7.43646 7.19304   0
  -6   1  -8 84.9399 6.63289   0
  -9   1  -7 115.709  9.5229   0
  -8   1  -7 39.5175  5.0284   0
  -7   1  -7   57.04 4.79572   0
  -6   1  -7 222.173 13.8698   0
  -5   1  -7 350.978 16.1012   0
  -4   1  -7 82.6282 7.24251   0
  -3   1  -7 7.45357 5.43081   0
  -2   1  -7 218.649 12.2946   0
  -1   1  -7 1269.95 27.0479   0
   0   1  -7 297.063 13.7727   0
   1   1  -7 80.2265 5.96484   0
   2   1  -7 73.8042 5.71277   0
   3   1  -7 430.211 16.0077   0
   4   1  -7 319.578 14.0383   0
   5   1  -7-2.51841  5.5405   0
   6   1  -7 13.9936 5.74523   0
   7   1  -7 439.843 16.9599   0
   8   1  -7 158.061 11.2068   0
   9   1  -7 72.5514 6.75959   0
  10   1  -7 8.61724 6.27344   0
  11   1  -7 93.9246 6.07126   0
  12   1  -7 247.208 15.5119   0
  12   0  -7 1.35594 6.68856   0
  11   0  -7 6.00678 3.23179   0
  10   0  -7 6.63386 6.06099   0
   9   0  -7-3.44132 5.96189   0
   8   0  -7-1.64144 5.91843   0
   7   0  -7-9.96292 5.27175   0
   6   0  -7 4.55027 5.33198   0
   5   0  -7 -3.9283 4.11592   0
   4   0  -7 0.96734 4.90748   0
   3   0  -7-7.61166 5.50985   0
   2   0  -7 7.59256 4.60336   0
   1   0  -7-0.48174 4.94983   0
   0   0  -7 4.35802 4.67277   0
  -1   0  -7 5.45831 5.40969   0
  -2   0  -7-6.63798 5.57639   0
  -3   0  -7 1.06569 5.08346   0
  -4   0  -7 0.55337 6.09938   0
  -5   0  -7 3.49805 5.70281   0
  -6   0  -7 8.03836  2.8884   0
  -7   0  -7 5.15084 6.18101   0
  -8   0  -7-8.17294 7.08403   0
  -9   0  -7 9.38407 5.90623   0
  -9  -1  -7 132.015 10.5494   0
  -8  -1  -7  52.177 5.12629   0
  -7  -1  -7 71.2877 5.37672   0
  -6  -1  -7 223.578  14.041   0
  -5  -1  -7 326.033 15.9002   0
  -4  -1  -7 74.3306 5.60367   0
  -3  -1  -7  5.7805 5.87724   0
  -2  -1  -7 247.857 12.6454   0
  -1  -1  -7 1275.63 26.6606   0
   0  -1  -7 308.276  13.631   0
   1  -1  -7 93.8169 6.88069   0
   2  -1  -7 68.5794 5.31216   0
   3  -1  -7 443.548 16.0294   0
   4  -1  -7 344.393 14.4003   0
   5  -1  -7 3.72407 2.78156   0
   6  -1  -7 17.1974 2.87004   0
   7  -1  -7 462.877 17.2974   0
   8  -1  -7 173.434 11.0901   0
   9  -1  -7 58.1404 5.56037   0
  10  -1  -7    0.00 5.46925   0
  11  -1  -7 82.5073  6.4057   0
  12  -1  -7 246.146 15.1301   0
  12  -2  -7-5.30093  8.3839   0
  11  -2  -7 278.684 15.0429   0
  10  -2  -7 13.0504 6.27401   0
   9  -2  -7 86.6432 7.38246   0
   8  -2  -7 131.789 8.72993   0
   7  -2  -7 186.612 11.0723   0
   6  -2  -7 299.573 14.4626   0
   5  -2  -7 207.599 11.4975   0
   4  -2  -7  254.18 12.0375   0
   3  -2  -7 168.075 11.0461   0
   2  -2  -7 666.851 19.0125   0
   1  -2  -7 11.0625 5.30175   0
   0  -2  -7 1108.74 24.6342   0
  -1  -2  -7-0.47628 6.08702   0
  -2  -2  -7 470.089 16.6374   0
  -3  -2  -7 168.976 10.7514   0
  -4  -2  -7 316.588 14.5407   0
  -5  -2  -7 214.338 13.5798   0
  -6  -2  -7 99.5705 8.09282   0
  -7  -2  -7 25.9453 4.33636   0
  -8  -2  -7 84.4442 6.79605   0
  -9  -2  -7 206.083 14.0918   0
  -8  -3  -7 569.129  21.518   0
  -7  -3  -7 336.114  16.864   0
  -6  -3  -7 19.0025  8.1389   0
  -5  -3  -7  175.59 11.9932   0
  -4  -3  -7 67.4575 4.94688   0
  -3  -3  -7 582.403 19.0541   0
  -2  -3  -7 99.1384 7.65319   0
  -1  -3  -7 35.8982 3.43127   0
   0  -3  -7 262.657 12.7212   0
   1  -3  -7 1015.45 23.1075   0
   2  -3  -7 168.356 10.4739   0
   3  -3  -7 254.642 12.9194   0
   4  -3  -7 5.14223 5.69995   0
   5  -3  -7  680.70 19.7925   0
   6  -3  -7 502.672 17.3814   0
   7  -3  -7 6.13713  5.4626   0
   8  -3  -7 26.0488 3.12938   0
   9  -3  -7 152.569 11.1582   0
  10  -3  -7 422.194 18.0868   0
  11  -3  -7 19.2462 7.47795   0
  11  -4  -7 1.85924  6.3515   0
  10  -4  -7 8.79923 5.07731   0
   9  -4  -7 59.5352 5.25057   0
   8  -4  -7 58.7403 5.15626   0
   7  -4  -7 43.7395 3.82653   0
   6  -4  -7 48.3842  4.1643   0
   5  -4  -7 26.0938 3.49081   0
   4  -4  -7 185.294 10.3124   0
   3  -4  -7 11.5378 5.31835   0
   2  -4  -7 65.4657 5.63751   0
   1  -4  -7 2.76551 4.78986   0
   0  -4  -7 4.65918  5.7796   0
  -1  -4  -7  -4.273  5.7641   0
  -2  -4  -7 70.7988  5.2365   0
  -3  -4  -7  33.596 3.63079   0
  -4  -4  -7 190.289 11.6485   0
  -5  -4  -7-2.77818 6.10973   0
  -6  -4  -7 6.45399 7.01076   0
  -7  -4  -7 53.0021  4.5865   0
  -8  -4  -7 31.2494 4.48066   0
  -8  -5  -7 268.469 16.0882   0
  -7  -5  -7 237.562 13.4637   0
  -6  -5  -7 57.0496 5.43276   0
  -5  -5  -7 1.10693 5.50142   0
  -4  -5  -7 259.357 13.2172   0
  -3  -5  -7 82.4956 6.77564   0
  -2  -5  -7 53.9252 4.23072   0
  -1  -5  -7 33.9984 3.68907   0
   0  -5  -7 193.857 10.9371   0
   1  -5  -7 333.621 13.7032   0
   2  -5  -7 34.7853 3.62751   0
   3  -5  -7 16.9617 3.08884   0
   4  -5  -7 2.82224 4.60357   0
   5  -5  -7 77.8418 5.67173   0
   6  -5  -7 507.737 17.2663   0
   7  -5  -7  13.866 5.25843   0
   8  -5  -7 21.7387 3.68706   0
   9  -5  -7 44.4541 4.29102   0
  10  -5  -7 197.458 12.9284   0
  11  -5  -7 20.8662 4.22216   0
  11  -6  -7 264.414 15.0777   0
  10  -6  -7 35.8073  4.3585   0
   9  -6  -7 323.967 15.3501   0
   8  -6  -7 39.7554 4.37267   0
   7  -6  -7 240.797 12.9772   0
   6  -6  -7 136.531 10.1941   0
   5  -6  -7 108.236 7.58826   0
   4  -6  -7 248.572 12.7543   0
   3  -6  -7  56.309 4.55986   0
   2  -6  -7 198.686 11.3277   0
   1  -6  -7    0.00 4.99645   0
   0  -6  -7 100.287 7.20521   0
  -1  -6  -7 55.3347 4.64952   0
  -2  -6  -7 173.728 11.2781   0
  -3  -6  -7 6.14101 6.63573   0
  -4  -6  -7 155.019 11.0289   0
  -5  -6  -7 64.7039  5.1139   0
  -6  -6  -7 400.887 17.2477   0
  -7  -6  -7 449.072 19.7345   0
  -8  -6  -7 52.1464 4.71764   0
  -7  -7  -7 9.32508 6.37695   0
  -6  -7  -7 594.438 20.9957   0
  -5  -7  -7 366.205 16.5589   0
  -4  -7  -7 41.3979  3.9482   0
  -3  -7  -7 165.619 11.3838   0
  -2  -7  -7 230.112 12.7729   0
  -1  -7  -7 839.351 22.4894   0
   0  -7  -7 149.935 10.8376   0
   1  -7  -7 67.7719 5.88178   0
   2  -7  -7 15.3279 5.90828   0
   3  -7  -7 834.467  21.388   0
   4  -7  -7 195.951 11.6105   0
   5  -7  -7 23.6163  3.1999   0
   6  -7  -7 21.3611 3.42909   0
   7  -7  -7 354.719 15.5183   0
   8  -7  -7 989.638  25.413   0
   9  -7  -7 1.79413 6.29518   0
  10  -7  -7 140.131  11.116   0
  10  -8  -7 53.5533 4.81906   0
   9  -8  -7  78.592 6.70691   0
   8  -8  -7 2.93397 6.72412   0
   7  -8  -7 179.504  12.294   0
   6  -8  -7   41.76 4.16244   0
   5  -8  -7 47.0875 4.12994   0
   4  -8  -7 8.28977 6.04788   0
   3  -8  -7 59.7434 5.59899   0
   2  -8  -7 20.7794 7.22534   0
   1  -8  -7 35.0421 3.75451   0
   0  -8  -7 90.6009 7.19005   0
  -1  -8  -7 65.3711  4.6261   0
  -2  -8  -7 234.525 12.6454   0
  -3  -8  -7 140.924 11.2756   0
  -4  -8  -7 23.9234 3.55972   0
  -5  -8  -7 155.461 11.8021   0
  -6  -8  -7 8.00739  5.2578   0
  -7  -8  -7  70.568 5.32807   0
  -6  -9  -7 63.8704 6.00118   0
  -5  -9  -7  158.46 11.1516   0
  -4  -9  -7 163.591  12.091   0
  -3  -9  -7 3.38569 6.01324   0
  -2  -9  -7-1.64072  6.0852   0
  -1  -9  -7 192.818 11.5359   0
   0  -9  -7 128.152 8.49297   0
   1  -9  -7 99.2018 7.24677   0
   2  -9  -7 53.6442 4.95225   0
   3  -9  -7 98.1742  7.4129   0
   4  -9  -7-1.60931 5.95963   0
   5  -9  -7 4.94284 5.11937   0
   6  -9  -7 100.795 7.68795   0
   7  -9  -7 150.489 12.0375   0
   8  -9  -7 62.8258 5.28402   0
   9  -9  -7 34.5162 4.78814   0
   8 -10  -7 47.8784  4.3573   0
   7 -10  -7 57.6233 5.82871   0
   6 -10  -7 63.3407 5.53674   0
   5 -10  -7 6.28172 6.97624   0
   4 -10  -7 324.214 15.4318   0
   3 -10  -7 20.0415  3.7513   0
   2 -10  -7 177.156 11.6985   0
   1 -10  -7 64.9334 5.22202   0
   0 -10  -7 245.104 14.6915   0
  -1 -10  -7-1.67841 6.20598   0
  -2 -10  -7  451.93 17.6234   0
  -3 -10  -7 9.36633 6.67247   0
  -4 -10  -7 202.359  12.538   0
  -5 -10  -7 39.8995 4.20759   0
  -4 -11  -7 93.9974 6.86626   0
  -3 -11  -7  424.55 18.7266   0
  -2 -11  -7 1.78893  5.9252   0
  -1 -11  -7  264.67 15.1813   0
   0 -11  -7 144.806 10.7459   0
   1 -11  -7 904.752 25.1251   0
   2 -11  -7  279.85 14.2765   0
   3 -11  -7 259.233 15.1583   0
   4 -11  -7 14.0439 5.16425   0
   5 -11  -7 431.745 18.5712   0
   6 -11  -7 282.453 15.8535   0
   7 -11  -7 17.6402 7.34406   0
   5 -12  -7 84.1896 7.20709   0
   4 -12  -7  161.05 11.7945   0
   3 -12  -7 24.1925 8.07104   0
   2 -12  -7 541.379 20.6637   0
   1 -12  -7-1.79739 6.81769   0
   0 -12  -7 538.969 19.8918   0
  -1 -12  -7 14.0647 7.15627   0
  -2 -12  -7 53.7019 4.97679   0
   0 -13  -7 104.359 8.85134   0
   1 -13  -7-11.3503 7.56342   0
   2 -13  -7 184.115 12.1271   0
   3 -13  -7 151.625 11.6142   0
   3 -15  -6 8.20209 7.76013   0
   2 -15  -6 66.3523 5.95457   0
   1 -15  -6  63.275 5.16865   0
   0 -15  -6 43.3244  4.4564   0
  -3 -14  -6 14.8922 7.28765   0
  -2 -14  -6 232.658 14.0252   0
  -1 -14  -6 179.963 12.6966   0
   0 -14  -6 6.50805 7.36895   0
   1 -14  -6 71.9472 5.91951   0
   2 -14  -6 689.897 22.5012   0
   3 -14  -6 697.719 22.1559   0
   4 -14  -6 162.805 12.9899   0
   5 -14  -6 45.3478 4.65634   0
   6 -14  -6 14.5642 8.18396   0
   7 -13  -6 19.8528 7.17795   0
   6 -13  -6 320.179 15.9765   0
   5 -13  -6 0.58721 6.27387   0
   4 -13  -6 302.323  15.301   0
   3 -13  -6 65.2451 4.79411   0
   2 -13  -6 194.978 12.1784   0
   1 -13  -6  126.50 9.73314   0
   0 -13  -6 165.647 12.2063   0
  -1 -13  -6 58.5071 4.64245   0
  -2 -13  -6 230.153 12.9734   0
  -3 -13  -6 187.232 12.8198   0
  -4 -13  -6 70.9947 6.21613   0
  -5 -13  -6 224.225 14.5288   0
  -6 -12  -6  8.0867 6.67408   0
  -5 -12  -6 125.534 8.59292   0
  -4 -12  -6 361.178 16.6831   0
  -3 -12  -6 543.467 20.1899   0
  -2 -12  -6-0.54381 4.97641   0
  -1 -12  -6 12.3318 5.69872   0
   0 -12  -6 154.206 10.9024   0
   1 -12  -6  440.95 16.8137   0
   2 -12  -6 90.2395 7.46164   0
   3 -12  -6 6.40428 6.27043   0
   4 -12  -6 83.7464 6.55058   0
   5 -12  -6 191.792  11.808   0
   6 -12  -6 18.7416 3.14422   0
   7 -12  -6    0.00 6.62187   0
   8 -12  -6 4.90213 7.10035   0
   9 -11  -6 -3.6776 6.18787   0
   8 -11  -6 12.8867 6.82539   0
   7 -11  -6 6.18266 6.13105   0
   6 -11  -6 2.71353  6.6239   0
   5 -11  -6 69.8454 5.21881   0
   4 -11  -6 16.4557 5.53678   0
   3 -11  -6 36.5516  3.5459   0
   2 -11  -6 12.5211 5.36912   0
   1 -11  -6 142.977  9.4583   0
   0 -11  -6 7.03563 4.97542   0
  -1 -11  -6 10.1826 6.02306   0
  -2 -11  -6 20.7748 3.45732   0
  -3 -11  -6 1.60428 6.84905   0
  -4 -11  -6 7.70909 6.08504   0
  -5 -11  -6 113.212 8.68177   0
  -6 -11  -6 11.3281 7.33294   0
  -7 -11  -6 14.3627  6.8169   0
  -8 -10  -6 266.991 15.7776   0
  -7 -10  -6 6.02293 7.61117   0
  -6 -10  -6 88.0133  6.9932   0
  -5 -10  -6 40.8734 4.03268   0
  -4 -10  -6 757.146 22.2875   0
  -3 -10  -6  170.89 11.4175   0
  -2 -10  -6 143.374  9.7886   0
  -1 -10  -6  40.231 3.46605   0
   0 -10  -6 166.082 11.0907   0
   1 -10  -6 432.146 15.9626   0
   2 -10  -6 95.3786  6.8216   0
   3 -10  -6 38.5424 3.51981   0
   4 -10  -6 259.465 12.8638   0
   5 -10  -6 381.767 15.4797   0
   6 -10  -6 89.6324 7.47883   0
   7 -10  -6  35.134  3.6064   0
   8 -10  -6 15.1338 6.93633   0
   9 -10  -6 431.297  18.056   0
  10 -10  -6  225.05 14.0184   0
  11  -9  -6  241.36 15.4198   0
  10  -9  -6 392.669 17.8062   0
   9  -9  -6 91.5353 6.29564   0
   8  -9  -6 396.324 16.4997   0
   7  -9  -6  18.802 3.30096   0
   6  -9  -6 144.289 10.7379   0
   5  -9  -6 76.7921 6.24679   0
   4  -9  -6  209.94 11.7989   0
   3  -9  -6 4.57011 4.83894   0
   2  -9  -6 179.499 10.5764   0
   1  -9  -6  24.883  3.1737   0
   0  -9  -6 364.708 14.7512   0
  -1  -9  -6 573.909 17.8726   0
  -2  -9  -6 299.927 13.4174   0
  -3  -9  -6 757.123 20.4986   0
  -4  -9  -6 34.7136 3.78355   0
  -5  -9  -6 449.697 17.0694   0
  -6  -9  -6 44.2786 4.38443   0
  -7  -9  -6 369.816 15.9072   0
  -8  -9  -6 17.7833 6.34157   0
  -9  -8  -6 81.2159 5.87479   0
  -8  -8  -6 169.838 12.2584   0
  -7  -8  -6 11.2492 6.50829   0
  -6  -8  -6 494.994   18.22   0
  -5  -8  -6 157.602 10.5248   0
  -4  -8  -6-4.35634  4.9683   0
  -3  -8  -6 19.1664 2.93353   0
  -2  -8  -6 1557.64 28.1381   0
  -1  -8  -6  321.97 13.7721   0
   0  -8  -6 26.6298 3.51264   0
   1  -8  -6 9.04542 4.41392   0
   2  -8  -6 230.373 11.4803   0
   3  -8  -6  975.74 22.1528   0
   4  -8  -6 30.5054 3.30544   0
   5  -8  -6 27.8337 3.16056   0
   6  -8  -6 52.2338 3.71026   0
   7  -8  -6 217.715 11.7549   0
   8  -8  -6 523.674 18.3934   0
   9  -8  -6 45.9227  3.9306   0
  10  -8  -6-2.88395 6.17248   0
  11  -8  -6 206.303 13.3972   0
  12  -7  -6 30.1564 3.97782   0
  11  -7  -6 0.59306 6.02427   0
  10  -7  -6 20.5872 3.50398   0
   9  -7  -6 5.79848 6.56745   0
   8  -7  -6 10.4932 5.26739   0
   7  -7  -6 141.314 9.85794   0
   6  -7  -6 17.6988 3.05367   0
   5  -7  -6 160.741 10.2099   0
   4  -7  -6 180.045 9.99211   0
   3  -7  -6 101.152 8.01985   0
   2  -7  -6  5.3738 4.54227   0
   1  -7  -6  313.67 12.8135   0
   0  -7  -6 59.9164 5.17256   0
  -1  -7  -6 7.62399 5.29097   0
  -2  -7  -6 45.9374  3.3356   0
  -3  -7  -6  1.7944 5.46665   0
  -4  -7  -6  41.632  3.4354   0
  -5  -7  -6 29.0571 3.70007   0
  -6  -7  -6 99.4346 7.37754   0
  -7  -7  -6 175.491 11.4255   0
  -8  -7  -6 5.83215 5.47487   0
  -9  -7  -6 29.1422 4.47044   0
 -10  -6  -6  124.32 9.46363   0
  -9  -6  -6 68.4012 5.89852   0
  -8  -6  -6 2.32648  5.6331   0
  -7  -6  -6 139.336 10.2942   0
  -6  -6  -6  134.08 10.4658   0
  -5  -6  -6 35.3451 3.23447   0
  -4  -6  -6 136.758 9.38443   0
  -3  -6  -6 25.3171 3.12897   0
  -2  -6  -6 676.587 18.3291   0
  -1  -6  -6 693.378 18.3071   0
   0  -6  -6 33.6127 3.23623   0
   1  -6  -6  4.3973 4.56522   0
   2  -6  -6  55.176 4.39269   0
   3  -6  -6 1106.34 22.4776   0
   4  -6  -6 103.222 7.36777   0
   5  -6  -6-2.98049 5.29168   0
   6  -6  -6 286.666 13.2103   0
   7  -6  -6 506.191 16.9542   0
   8  -6  -6 83.8736 7.05908   0
   9  -6  -6 58.5437 4.48007   0
  10  -6  -6 59.0139 4.56525   0
  11  -6  -6 112.156  8.4867   0
  12  -6  -6   60.29 4.93615   0
  12  -5  -6 58.0822 4.72188   0
  11  -5  -6 3.41878 5.58575   0
  10  -5  -6 166.958 10.7342   0
   9  -5  -6 14.1091 6.60182   0
   8  -5  -6 166.582 10.5148   0
   7  -5  -6 229.111 11.8404   0
   6  -5  -6 640.517 18.0771   0
   5  -5  -6 17.1984  3.0636   0
   4  -5  -6 2426.29 32.9674   0
   3  -5  -6  195.57 10.3411   0
   2  -5  -6 1263.14 23.6813   0
   1  -5  -6 310.882  12.275   0
   0  -5  -6 59.7741 5.38737   0
  -1  -5  -6 178.812 9.47098   0
  -2  -5  -6 95.8049 7.65449   0
  -3  -5  -6 43.1179 3.38328   0
  -4  -5  -6 359.071 14.2973   0
  -5  -5  -6 101.804 6.92928   0
  -6  -5  -6 8.58393 2.82121   0
  -7  -5  -6  466.79  17.304   0
  -8  -5  -6 17.4153 3.48527   0
  -9  -5  -6 303.749 16.0171   0
 -10  -5  -6 116.414   8.641   0
 -10  -4  -6 35.5603 4.54801   0
  -9  -4  -6 429.876 18.9411   0
  -8  -4  -6 657.347  21.322   0
  -7  -4  -6  51.392 4.38726   0
  -6  -4  -6 140.784 10.4525   0
  -5  -4  -6 -5.2719 5.13816   0
  -4  -4  -6 382.543 14.4128   0
  -3  -4  -6 464.484 15.8228   0
  -2  -4  -6 6.61552 5.42671   0
  -1  -4  -6 72.0386 5.69332   0
   0  -4  -6 833.088 19.7828   0
   1  -4  -6 1608.61  26.556   0
   2  -4  -6 51.7267  3.6661   0
   3  -4  -6 364.727 13.0514   0
   4  -4  -6 243.713 11.4885   0
   5  -4  -6 2857.35 36.1277   0
   6  -4  -6 342.657 13.6763   0
   7  -4  -6 157.713 10.2987   0
   8  -4  -6  22.792 3.34268   0
   9  -4  -6 466.277 16.4393   0
  10  -4  -6 141.688 10.7299   0
  11  -4  -6 17.7276 3.64105   0
  12  -4  -6 1.80346  6.1742   0
  13  -4  -6 226.347  14.262   0
  13  -3  -6 4.49992 6.12846   0
  12  -3  -6 1.20142 6.29672   0
  11  -3  -6 126.699 8.37774   0
  10  -3  -6 98.1286 8.15312   0
   9  -3  -6 26.8046 3.46144   0
   8  -3  -6 477.379 16.5167   0
   7  -3  -6 89.0241 6.74078   0
   6  -3  -6  378.43 13.9483   0
   5  -3  -6-0.40613 4.23694   0
   4  -3  -6 121.789 9.12704   0
   3  -3  -6 10.0915 4.59306   0
   2  -3  -6 349.962 12.2942   0
   1  -3  -6 3.07867  3.8011   0
   0  -3  -6 1042.64 21.6665   0
  -1  -3  -6 21.2979 2.96894   0
  -2  -3  -6 75.4727  5.8264   0
  -3  -3  -6 240.382 11.7298   0
  -4  -3  -6  14.601 6.74067   0
  -5  -3  -6 202.111 11.2361   0
  -6  -3  -6 23.8313 3.43598   0
  -7  -3  -6-3.34279 5.45403   0
  -8  -3  -6 59.8609 5.74902   0
  -9  -3  -6 5.19769 6.99412   0
 -10  -3  -6 57.1177  5.4588   0
 -10  -2  -6 24.9184 8.68987   0
  -9  -2  -6 26.4394 8.82136   0
  -8  -2  -6 512.133 20.3461   0
  -7  -2  -6 163.619 11.8313   0
  -6  -2  -6-3.71146  6.0733   0
  -5  -2  -6 10.3943 5.75208   0
  -4  -2  -6 176.608 10.7616   0
  -3  -2  -6 659.832 18.1447   0
  -2  -2  -6 94.2898 6.59808   0
  -1  -2  -6 1387.52 24.9616   0
   0  -2  -6 814.795 19.5787   0
   1  -2  -6-6.56365 4.35681   0
   2  -2  -6 41.8921 3.25639   0
   3  -2  -6 10.8686 4.91675   0
   4  -2  -6 134.568 8.27799   0
   5  -2  -6 211.359 10.7094   0
   6  -2  -6  421.29 15.1993   0
   7  -2  -6 327.831  13.511   0
   8  -2  -6 62.7165 4.00082   0
   9  -2  -6 39.1896 3.67023   0
  10  -2  -6 50.9198 4.12953   0
  11  -2  -6 100.934 8.25119   0
  12  -2  -6 56.5816 4.63676   0
  13  -2  -6 130.393 9.65951   0
  13  -1  -6 205.727  13.491   0
  12  -1  -6 151.674 11.9522   0
  11  -1  -6 263.449 14.3714   0
  10  -1  -6 39.7644 4.12438   0
   9  -1  -6 148.338 10.5594   0
   8  -1  -6 110.635 8.07462   0
   7  -1  -6 56.5079 4.90097   0
   6  -1  -6 476.053  15.639   0
   5  -1  -6 9.51161 5.44009   0
   4  -1  -6 18.5862 2.81087   0
   3  -1  -6 35.4576 3.03658   0
   2  -1  -6 140.391 8.55573   0
   1  -1  -6 298.963 12.2016   0
   0  -1  -6 341.581 12.7801   0
  -1  -1  -6 307.092 12.8376   0
  -2  -1  -6 109.203  7.7411   0
  -3  -1  -6 1028.41 22.9887   0
  -4  -1  -6 10.4476 6.22464   0
  -5  -1  -6 1064.94 24.5714   0
  -6  -1  -6 33.1769 3.74518   0
  -7  -1  -6 328.019  15.822   0
  -8  -1  -6 16.0283 6.28488   0
  -9  -1  -6 250.956 15.0915   0
 -10  -1  -6 21.1268 7.71159   0
 -11  -1  -6 115.843 8.49184   0
 -11   0  -6 36.5916 4.94225   0
 -10   0  -6 879.622  26.899   0
  -9   0  -6 16.7376 8.97435   0
  -8   0  -6 4.84801 7.16822   0
  -7   0  -6 36.4981 3.98295   0
  -6   0  -6 1249.81 27.6991   0
  -5   0  -6 92.5156 6.90932   0
  -4   0  -6 1133.75 24.8122   0
  -3   0  -6 3.19016 4.61896   0
  -2   0  -6 2895.61 37.1295   0
  -1   0  -6 1964.13 30.2541   0
   0   0  -6 12.3032 5.67746   0
   1   0  -6 350.587 13.5305   0
   2   0  -6 850.715 19.8172   0
   3   0  -6 372.702 13.3968   0
   4   0  -6 801.643 19.5402   0
   5   0  -6 149.581 9.81379   0
   6   0  -6 715.856 18.7505   0
   7   0  -6 1352.46 26.6959   0
   8   0  -6 213.857 13.2878   0
   9   0  -6 359.441 15.4102   0
  10   0  -6 208.864 12.9197   0
  11   0  -6 361.634 16.9388   0
  12   0  -6 971.186 26.7267   0
  13   0  -6  9.9769 7.00866   0
  13   1  -6 208.388 14.0025   0
  12   1  -6 148.266 10.8718   0
  11   1  -6  248.23 14.8135   0
  10   1  -6 47.7288 4.65193   0
   9   1  -6 130.712 10.0062   0
   8   1  -6 116.469 7.50049   0
   7   1  -6 55.1238 4.61633   0
   6   1  -6 489.989 16.5126   0
   5   1  -6    0.00  4.9975   0
   4   1  -6 15.6784 5.79918   0
   3   1  -6 27.9842 2.99179   0
   2   1  -6 131.817 8.55908   0
   1   1  -6 274.702 12.0145   0
   0   1  -6 298.359 12.8897   0
  -1   1  -6  331.56 13.4022   0
  -2   1  -6 113.585 7.37022   0
  -3   1  -6 950.833 22.4644   0
  -4   1  -6 11.9339 5.24943   0
  -5   1  -6 1003.08 23.8691   0
  -6   1  -6 31.4004 3.58446   0
  -7   1  -6 293.985 14.5995   0
  -8   1  -6-9.49034 7.45159   0
  -9   1  -6 226.889 13.8709   0
 -10   1  -6 16.0604 6.13384   0
 -11   1  -6 117.866 9.76021   0
 -12   1  -5 49.9028 5.04948   0
 -11   1  -5 583.812 21.8842   0
 -10   1  -5 160.857 9.97553   0
  -9   1  -5 161.261 12.3131   0
  -8   1  -5 13.5775 5.57563   0
  -7   1  -5  393.69 15.1283   0
  -6   1  -5 1649.52 29.0456   0
  -5   1  -5 182.935 10.1113   0
  -4   1  -5 3.92983 4.05187   0
  -3   1  -5 385.993 12.9927   0
  -2   1  -5 660.563  16.237   0
  -1   1  -5 432.765 12.9628   0
   0   1  -5 63.6821 4.60263   0
   1   1  -5  332.14 11.3787   0
   2   1  -5 1855.01 26.1939   0
   3   1  -5  950.47 19.1852   0
   4   1  -5 6.98518 2.25563   0
   5   1  -5 41.9643 3.52207   0
   6   1  -5 986.331 20.8651   0
   7   1  -5 945.866 20.7645   0
   8   1  -5 34.8416 3.27189   0
   9   1  -5  12.405 6.11515   0
  10   1  -5 5.91214 5.53034   0
  11   1  -5  702.60 20.9819   0
  12   1  -5 112.258 8.40049   0
  13   1  -5  1.2276  6.4449   0
  14   1  -5 15.9154 6.08296   0
  14   0  -5-10.4295 7.01619   0
  13   0  -5-5.43443 6.36253   0
  12   0  -5-7.82607 6.66001   0
  11   0  -5 8.27379   4.328   0
  10   0  -5 -1.4431 4.46458   0
   9   0  -5-5.34721 4.75811   0
   8   0  -5 12.0576 5.74387   0
   7   0  -5 8.95798 3.68183   0
   6   0  -5 -0.7392  4.6431   0
   5   0  -5 2.79279 3.23498   0
   4   0  -5-1.00993 3.53474   0
   3   0  -5-1.95425 3.92035   0
   2   0  -5-7.08797 4.33884   0
   1   0  -5 6.91607 1.77428   0
   0   0  -5 6.57361 2.32511   0
  -1   0  -5 2.71055  3.7408   0
  -2   0  -5-2.12046 3.98203   0
  -3   0  -5-0.74274 3.39186   0
  -4   0  -5 0.79455 4.28313   0
  -5   0  -5 0.85498 5.12987   0
  -6   0  -5 2.72217 5.44433   0
  -7   0  -5 6.78715 5.48099   0
  -8   0  -5  7.2642 5.13691   0
  -9   0  -5  3.3243 5.42135   0
 -10   0  -5 5.30791 6.03438   0
 -11   0  -5 3.79359 7.09993   0
 -12   0  -5-0.67749 7.38353   0
 -12  -1  -5 56.8053 5.37731   0
 -11  -1  -5 634.051 22.5692   0
 -10  -1  -5 158.832  12.709   0
  -9  -1  -5 156.769 11.6418   0
  -8  -1  -5 12.8355  6.0015   0
  -7  -1  -5 386.343 15.8031   0
  -6  -1  -5 1663.76 29.2892   0
  -5  -1  -5 197.955 10.1066   0
  -4  -1  -5 6.69089 4.70931   0
  -3  -1  -5 395.945 13.1578   0
  -2  -1  -5 688.547 16.7573   0
  -1  -1  -5 421.476 12.5731   0
   0  -1  -5 61.4326 4.72377   0
   1  -1  -5 361.834 11.6405   0
   2  -1  -5 1957.29 25.8269   0
   3  -1  -5 943.753 18.1586   0
   4  -1  -5  5.5446 4.13573   0
   5  -1  -5 60.7992 4.89916   0
   6  -1  -5 978.103 20.3234   0
   7  -1  -5 953.525 20.5655   0
   8  -1  -5 36.3506 3.21854   0
   9  -1  -5 13.1435 5.25073   0
  10  -1  -5-3.29843 6.30907   0
  11  -1  -5 626.322 19.3193   0
  12  -1  -5 106.642 7.27457   0
  13  -1  -5-4.74675 6.27054   0
  14  -1  -5 7.67903 7.00179   0
  14  -2  -5 65.7095 5.23066   0
  13  -2  -5-2.91715 6.73518   0
  12  -2  -5 233.773 13.2515   0
  11  -2  -5 2.50346 5.99968   0
  10  -2  -5 825.996  20.932   0
   9  -2  -5 2.59794 5.19588   0
   8  -2  -5  459.56 14.9206   0
   7  -2  -5 453.531 14.1968   0
   6  -2  -5 1398.51 23.6764   0
   5  -2  -5 330.423 11.7725   0
   4  -2  -5 393.272  12.213   0
   3  -2  -5 396.953 11.8175   0
   2  -2  -5 146.379 8.77986   0
   1  -2  -5 1416.32 21.7812   0
   0  -2  -5 -41.192 7.79002   0
  -1  -2  -5 1327.57 21.5892   0
  -2  -2  -5 9.77004  4.0277   0
  -3  -2  -5 318.437 11.9825   0
  -4  -2  -5 228.027 11.0309   0
  -5  -2  -5 1392.58 25.5137   0
  -6  -2  -5 173.986 10.5888   0
  -7  -2  -5 366.897  14.873   0
  -8  -2  -5 262.793 13.5384   0
  -9  -2  -5 249.444 14.3474   0
 -10  -2  -5 706.637 23.2757   0
 -11  -2  -5 14.3801 8.13712   0
 -12  -2  -5 236.371 16.4454   0
 -12  -3  -5 287.172 17.7926   0
 -11  -3  -5 2.71839 7.93475   0
 -10  -3  -5 7.46354 6.27808   0
  -9  -3  -5 378.752 16.2338   0
  -8  -3  -5 210.858 12.2303   0
  -7  -3  -5 145.992 10.2779   0
  -6  -3  -5 2.61783 5.44234   0
  -5  -3  -5 1054.03 21.8263   0
  -4  -3  -5 2101.89 29.6914   0
  -3  -3  -5 62.9036 5.24662   0
  -2  -3  -5 303.045 10.9759   0
  -1  -3  -5 86.3445 5.69304   0
   0  -3  -5 1416.16 21.8275   0
   1  -3  -5 805.214 16.5227   0
   2  -3  -5 16.6062 2.19163   0
   3  -3  -5  19.599 2.38058   0
   4  -3  -5 1616.66  24.094   0
   5  -3  -5 1256.15 21.7569   0
   6  -3  -5 1.06344 4.02816   0
   7  -3  -5 160.666 9.35651   0
   8  -3  -5 281.156 12.4334   0
   9  -3  -5  749.57 19.7625   0
  10  -3  -5 65.2757 5.41311   0
  11  -3  -5 49.4222 4.18652   0
  12  -3  -5 65.9276 4.57448   0
  13  -3  -5  518.99 19.2266   0
  14  -3  -5 132.555 9.40176   0
  14  -4  -5 154.202 11.4418   0
  13  -4  -5 4.68425 6.92682   0
  12  -4  -5 15.7339 6.35225   0
  11  -4  -5 82.1343 6.71169   0
  10  -4  -5 46.8002 3.68316   0
   9  -4  -5 38.6854 3.52831   0
   8  -4  -5 190.658 9.74256   0
   7  -4  -5 16.2536 2.59846   0
   6  -4  -5 11.8387 2.62262   0
   5  -4  -5 1.01314  5.0235   0
   4  -4  -5 3.53495 2.19082   0
   3  -4  -5 85.3331  6.6139   0
   2  -4  -5 515.895 13.3043   0
   1  -4  -5   7.131 4.21231   0
   0  -4  -5 0.31129 3.35977   0
  -1  -4  -5 203.527 9.17476   0
  -2  -4  -5 10.7099  4.2883   0
  -3  -4  -5 245.316 10.3423   0
  -4  -4  -5 58.5917 5.21154   0
  -5  -4  -5 8.35667 4.19476   0
  -6  -4  -5 275.777 12.5844   0
  -7  -4  -5 49.0832 3.70063   0
  -8  -4  -5 10.0371 5.12488   0
  -9  -4  -5 140.693 10.5449   0
 -10  -4  -5-5.38162 6.12589   0
 -11  -4  -5 9.81472 6.89119   0
 -12  -4  -5 87.8735  7.9435   0
 -11  -5  -5 38.4434 4.34233   0
 -10  -5  -5 29.2784 3.81275   0
  -9  -5  -5 140.383 10.4157   0
  -8  -5  -5 77.4294 5.01256   0
  -7  -5  -5 89.5524 6.76254   0
  -6  -5  -5 1.28758 5.70828   0
  -5  -5  -5 594.091 16.6153   0
  -4  -5  -5 887.336 19.3606   0
  -3  -5  -5 399.463 13.0888   0
  -2  -5  -5 27.3065 2.95433   0
  -1  -5  -5-2.61858 3.89106   0
   0  -5  -5 707.753 16.0522   0
   1  -5  -5 291.012 10.4045   0
   2  -5  -5  12.713 4.45373   0
   3  -5  -5 418.154 12.8372   0
   4  -5  -5  802.48 17.2937   0
   5  -5  -5 443.661 13.6718   0
   6  -5  -5 1.09418 4.15787   0
   7  -5  -5 24.8997 3.17625   0
   8  -5  -5 70.9736 5.98472   0
   9  -5  -5 209.702 10.9855   0
  10  -5  -5 190.967 11.1471   0
  11  -5  -5  19.229  3.3903   0
  12  -5  -5 51.5087 4.32794   0
  13  -5  -5  94.549 7.44357   0
  14  -5  -5  54.439 4.79272   0
  13  -6  -5 72.5591 6.19799   0
  12  -6  -5  183.72 12.3497   0
  11  -6  -5 3.13318   6.007   0
  10  -6  -5 223.805 12.4261   0
   9  -6  -5 71.1403 6.11848   0
   8  -6  -5  61.019 5.36055   0
   7  -6  -5 47.3878 4.65481   0
   6  -6  -5  253.84 11.1542   0
   5  -6  -5 217.708  10.097   0
   4  -6  -5 234.602 10.3592   0
   3  -6  -5 615.738 15.5939   0
   2  -6  -5 325.915 11.4092   0
   1  -6  -5 861.959 17.8265   0
   0  -6  -5 95.5718 6.94463   0
  -1  -6  -5 1837.55 25.9596   0
  -2  -6  -5 4.54055 4.45724   0
  -3  -6  -5 1189.08 22.2044   0
  -4  -6  -5 162.504 8.89117   0
  -5  -6  -5 386.423 13.8325   0
  -6  -6  -5 42.6299 3.44262   0
  -7  -6  -5  131.56 9.44435   0
  -8  -6  -5 96.5891  7.2526   0
  -9  -6  -5 36.9348  3.7917   0
 -10  -6  -5 6.94773 6.80984   0
 -11  -6  -5 53.7047 4.95883   0
 -11  -7  -5 291.623 15.6509   0
 -10  -7  -5 275.996 14.6511   0
  -9  -7  -5 14.6959 5.57468   0
  -8  -7  -5 81.5756 7.13734   0
  -7  -7  -5 306.618 13.5442   0
  -6  -7  -5 587.145 17.7828   0
  -5  -7  -5 56.4026 4.81763   0
  -4  -7  -5 71.4995 5.62181   0
  -3  -7  -5 291.367 12.0019   0
  -2  -7  -5 3458.85   37.39   0
  -1  -7  -5 96.9974 7.69197   0
   0  -7  -5 185.634 9.70712   0
   1  -7  -5 14.8443 5.56145   0
   2  -7  -5 2815.06 32.6762   0
   3  -7  -5 1520.76 24.5833   0
   4  -7  -5 77.9007 6.23413   0
   5  -7  -5 23.1392 3.03974   0
   6  -7  -5 499.683  15.345   0
   7  -7  -5 567.976 16.7234   0
   8  -7  -5 28.8414 3.49655   0
   9  -7  -5 59.6328 5.09098   0
  10  -7  -5 211.741 12.9071   0
  11  -7  -5 337.567 15.4997   0
  12  -7  -5 135.732 9.02187   0
  13  -7  -5 90.1802 6.66351   0
  13  -8  -5   74.57 5.25695   0
  12  -8  -5 26.6527 3.50612   0
  11  -8  -5 47.4282 4.41409   0
  10  -8  -5 128.337 9.70281   0
   9  -8  -5 69.7219 5.86697   0
   8  -8  -5 104.969 7.46532   0
   7  -8  -5 7.81369 3.82943   0
   6  -8  -5 40.9655 3.62189   0
   5  -8  -5 174.403 10.1825   0
   4  -8  -5 5.34315  4.0022   0
   3  -8  -5  552.52 15.9033   0
   2  -8  -5 112.812 8.04324   0
   1  -8  -5 626.063 16.1452   0
   0  -8  -5 0.37101 4.59638   0
  -1  -8  -5 510.856 15.0621   0
  -2  -8  -5 27.2222 3.04872   0
  -3  -8  -5 212.187 10.3385   0
  -4  -8  -5 65.7357   5.961   0
  -5  -8  -5 138.124 9.17189   0
  -6  -8  -5 3.68515  5.0851   0
  -7  -8  -5  313.29 13.5989   0
  -8  -8  -5 99.1369  8.0615   0
  -9  -8  -5 76.0993 6.31243   0
 -10  -8  -5 97.4518 8.13729   0
 -10  -9  -5 175.717 13.1504   0
  -9  -9  -5 47.2263 4.16973   0
  -8  -9  -5 28.9396 3.70051   0
  -7  -9  -5 188.174 11.8408   0
  -6  -9  -5  4.7868 4.49019   0
  -5  -9  -5 59.5384 5.12609   0
  -4  -9  -5 320.777  13.573   0
  -3  -9  -5 399.531 14.0916   0
  -2  -9  -5 114.736 8.40184   0
  -1  -9  -5 22.4512 3.08576   0
   0  -9  -5 64.4893 5.56985   0
   1  -9  -5-0.39003 4.97802   0
   2  -9  -5  71.403  5.3922   0
   3  -9  -5 632.212  16.784   0
   4  -9  -5 248.088  11.273   0
   5  -9  -5  92.178 6.27902   0
   6  -9  -5 16.6176  2.6683   0
   7  -9  -5 95.2393 6.74024   0
   8  -9  -5 40.4267 3.66016   0
   9  -9  -5 17.7824 7.34399   0
  10  -9  -5 307.737 15.0246   0
  11  -9  -5 163.378 11.9036   0
  12  -9  -5 18.4284  6.7247   0
  11 -10  -5  6.5802 5.44568   0
  10 -10  -5  335.31 15.9769   0
   9 -10  -5 50.2051 4.14169   0
   8 -10  -5  297.61 14.0243   0
   7 -10  -5 39.7324 3.67188   0
   6 -10  -5 168.078 10.9216   0
   5 -10  -5 5.27571 5.79917   0
   4 -10  -5 261.411 12.0389   0
   3 -10  -5 166.811 10.0306   0
   2 -10  -5 556.512 16.6047   0
   1 -10  -5 52.3718 3.78468   0
   0 -10  -5 34.1992 3.43422   0
  -1 -10  -5 246.456 11.6839   0
  -2 -10  -5 107.978 8.02177   0
  -3 -10  -5   46.22  3.6103   0
  -4 -10  -5  9.5597 5.16713   0
  -5 -10  -5 64.2487 4.59356   0
  -6 -10  -5 52.5158 4.23466   0
  -7 -10  -5 127.031 8.23064   0
  -8 -10  -5 190.616 12.1613   0
  -9 -10  -5 256.371 14.6042   0
  -9 -11  -5 609.802 21.6004   0
  -8 -11  -5 353.841 16.2775   0
  -7 -11  -5 162.069 12.0723   0
  -6 -11  -5 118.751  7.8714   0
  -5 -11  -5 303.052 14.5969   0
  -4 -11  -5 813.202 21.8406   0
  -3 -11  -5 77.4895 6.08977   0
  -2 -11  -5 10.8059 5.16894   0
  -1 -11  -5 42.5682 3.62543   0
   0 -11  -5 386.506 14.4634   0
   1 -11  -5 269.215 12.0381   0
   2 -11  -5-1.30703 5.59572   0
   3 -11  -5 13.6857 5.93829   0
   4 -11  -5 1089.17 23.9911   0
   5 -11  -5 887.617  22.522   0
   6 -11  -5 2.40976 5.12716   0
   7 -11  -5 439.207 16.6434   0
   8 -11  -5 186.866 11.7819   0
   9 -11  -5 851.142 24.2245   0
  10 -11  -5 69.1542 5.84271   0
  11 -11  -5 32.2248 4.36196   0
  10 -12  -5 201.389 14.0339   0
   9 -12  -5    0.00 6.39916   0
   8 -12  -5  276.16 14.3925   0
   7 -12  -5 84.6038 7.34526   0
   6 -12  -5 514.617 17.6317   0
   5 -12  -5 145.865  10.815   0
   4 -12  -5  133.24 10.1887   0
   3 -12  -5 136.179 9.77883   0
   2 -12  -5 12.9799  5.2817   0
   1 -12  -5 30.5869  3.4325   0
   0 -12  -5 43.1617 3.97836   0
  -1 -12  -5 134.456 9.58512   0
  -2 -12  -5 17.6686 5.98092   0
  -3 -12  -5 146.619 10.1141   0
  -4 -12  -5 94.6024 7.70279   0
  -5 -12  -5 271.305 13.7718   0
  -6 -12  -5 292.776 14.6808   0
  -7 -12  -5 56.2568 4.29711   0
  -8 -12  -5  210.39  13.373   0
  -7 -13  -5 93.1496 7.47946   0
  -6 -13  -5 82.8049 6.15728   0
  -5 -13  -5 2.22534 6.62543   0
  -4 -13  -5 92.2852 7.38079   0
  -3 -13  -5 543.199  18.333   0
  -2 -13  -5 125.568 8.28801   0
  -1 -13  -5 232.916 12.7445   0
   0 -13  -5 31.0162 3.30392   0
   1 -13  -5 69.8555 6.45227   0
   2 -13  -5 131.931 9.26138   0
   3 -13  -5 220.035 12.1488   0
   4 -13  -5 228.894 12.5416   0
   5 -13  -5 29.6048 3.39509   0
   6 -13  -5 67.6248 4.81279   0
   7 -13  -5 135.459 8.85968   0
   8 -13  -5 2.34138 7.12682   0
   9 -13  -5 27.8925 3.85682   0
   8 -14  -5 108.435 8.38062   0
   7 -14  -5 34.4514 4.31667   0
   6 -14  -5  50.896 5.08858   0
   5 -14  -5 110.843  8.8441   0
   4 -14  -5 16.4392 3.67585   0
   3 -14  -5 213.182 12.7063   0
   2 -14  -5 23.6398 3.68703   0
   1 -14  -5 27.5896 3.39783   0
   0 -14  -5-8.94218 5.79209   0
  -1 -14  -5  26.868 3.65413   0
  -2 -14  -5 101.558 8.27386   0
  -3 -14  -5  269.14 14.0794   0
  -4 -14  -5 5.68691 5.33274   0
  -5 -14  -5 194.186  12.732   0
  -6 -14  -5-8.56269  7.2889   0
  -4 -15  -5 120.928 8.02345   0
  -3 -15  -5 52.8586 5.28687   0
  -2 -15  -5 657.233 21.5651   0
  -1 -15  -5 153.481 10.9419   0
   0 -15  -5 194.786  13.252   0
   1 -15  -5 38.5653  4.2432   0
   2 -15  -5 689.475 21.9269   0
   3 -15  -5  158.59 11.8562   0
   4 -15  -5 5.78353 6.74404   0
   5 -15  -5 18.3392 6.50877   0
   6 -15  -5 233.789 13.8277   0
   7 -15  -5 221.635 13.1425   0
   5 -16  -5 20.7877 6.98048   0
   4 -16  -5 74.2711 6.45791   0
   3 -16  -5 79.8323 6.34612   0
   2 -16  -5 142.937 9.73527   0
   1 -16  -5 673.516 22.0123   0
   0 -16  -5-8.39664 7.99971   0
  -1 -16  -5 528.165  20.056   0
  -2 -16  -5 30.1147 3.99025   0
   5 -17  -4 114.106 9.57775   0
   4 -17  -4-9.12373 7.37034   0
   3 -17  -4 50.7178 4.51911   0
   2 -17  -4 59.2544 4.42121   0
   1 -17  -4 137.608  9.4359   0
   0 -17  -4 1.76626  6.8417   0
  -1 -17  -4 115.544 8.96837   0
  -2 -17  -4 7.81794 6.93576   0
  -3 -17  -4 43.4697 4.82434   0
  -5 -16  -4 2.42649 5.50004   0
  -4 -16  -4 20.8561 3.72214   0
  -3 -16  -4 165.091 11.4952   0
  -2 -16  -4 176.832 12.7155   0
  -1 -16  -4 69.6979 6.66491   0
   0 -16  -4-3.84106 5.82747   0
   1 -16  -4 57.7219 4.34029   0
   2 -16  -4 26.5661 3.65309   0
   3 -16  -4 16.1503 5.59675   0
   4 -16  -4 6.80593 6.66351   0
   5 -16  -4 54.3421 4.56502   0
   6 -16  -4 166.701 12.0545   0
   7 -16  -4 68.7437 5.23528   0
   8 -15  -4 9.11991  5.4699   0
   7 -15  -4  37.801 4.25568   0
   6 -15  -4 19.0815  6.5405   0
   5 -15  -4 142.868  10.964   0
   4 -15  -4-1.05606 5.44275   0
   3 -15  -4 4.14682 5.72849   0
   2 -15  -4 33.4961  3.7792   0
   1 -15  -4 92.9306 6.19672   0
   0 -15  -4 6.62811 6.14238   0
  -1 -15  -4 20.0046 3.35769   0
  -2 -15  -4 9.42087 5.87288   0
  -3 -15  -4 17.1252 6.05191   0
  -4 -15  -4 62.1587 4.17085   0
  -5 -15  -4 36.8053 3.99751   0
  -6 -15  -4 126.034 9.24319   0
  -7 -15  -4-3.71209 6.24398   0
  -8 -14  -4 83.6495 6.46401   0
  -7 -14  -4 343.749 16.3771   0
  -6 -14  -4  147.68 11.6778   0
  -5 -14  -4 161.941 12.0352   0
  -4 -14  -4 3.09575 5.49572   0
  -3 -14  -4 575.313 18.8351   0
  -2 -14  -4 666.175 19.5711   0
  -1 -14  -4  65.844 5.43314   0
   0 -14  -4 50.0679 4.28431   0
   1 -14  -4 422.521 15.6714   0
   2 -14  -4 558.653 17.8971   0
   3 -14  -4 185.693 11.0958   0
   4 -14  -4 10.3506 4.59239   0
   5 -14  -4 108.524 7.47319   0
   6 -14  -4 922.171 24.2567   0
   7 -14  -4 154.225 11.6041   0
   8 -14  -4 92.3251 7.88938   0
   9 -14  -4 11.4217 7.23956   0
  10 -13  -4 57.4873  4.7872   0
   9 -13  -4 50.9443 4.31853   0
   8 -13  -4 189.097 11.8415   0
   7 -13  -4 313.597 14.3844   0
   6 -13  -4 42.9691 3.68655   0
   5 -13  -4 551.721 18.2427   0
   4 -13  -4 1.42777 6.21737   0
   3 -13  -4  195.65 11.2762   0
   2 -13  -4 35.5988 3.62861   0
   1 -13  -4 506.276 16.6684   0
   0 -13  -4 10.0361 5.66426   0
  -1 -13  -4  369.56  14.673   0
  -2 -13  -4 201.727 11.1958   0
  -3 -13  -4  180.60 10.5352   0
  -4 -13  -4 529.808 18.1789   0
  -5 -13  -4-6.74875 6.08394   0
  -6 -13  -4 290.158 14.2773   0
  -7 -13  -4 51.1882 4.86117   0
  -8 -13  -4 146.229 11.3683   0
  -9 -13  -4 4.45501 5.43049   0
  -9 -12  -4 399.737 17.2977   0
  -8 -12  -4 246.672 13.8437   0
  -7 -12  -4  13.497 6.07918   0
  -6 -12  -4 106.187 8.05514   0
  -5 -12  -4 175.702 11.3421   0
  -4 -12  -4 435.414  15.801   0
  -3 -12  -4 24.4886 3.18583   0
  -2 -12  -4 130.593 9.81438   0
  -1 -12  -4 1060.26 22.7367   0
   0 -12  -4 339.326 13.7217   0
   1 -12  -4 13.5368 5.31372   0
   2 -12  -4 149.459 9.35952   0
   3 -12  -4-5.62367 5.27977   0
   4 -12  -4 777.132 20.0023   0
   5 -12  -4 172.389 10.9226   0
   6 -12  -4 58.2259 4.90548   0
   7 -12  -4 4.49574 5.67562   0
   8 -12  -4 277.878 13.8847   0
   9 -12  -4 159.157 11.3764   0
  10 -12  -4-16.5359 6.83715   0
  11 -12  -4 21.1723 3.92118   0
  12 -11  -4    0.00 7.36548   0
  11 -11  -4 37.5078 4.14705   0
  10 -11  -4 44.2934  4.2525   0
   9 -11  -4-3.69462 5.75625   0
   8 -11  -4 66.8705 5.44177   0
   7 -11  -4 170.838 10.9693   0
   6 -11  -4 10.7503 4.65374   0
   5 -11  -4 12.0141  5.3272   0
   4 -11  -4 18.2105 6.11072   0
   3 -11  -4 14.5037 5.83994   0
   2 -11  -4 15.0424 5.50948   0
   1 -11  -4 47.0238 3.86981   0
   0 -11  -4 47.9293 3.81738   0
  -1 -11  -4 162.129 9.76085   0
  -2 -11  -4 13.8927 5.53892   0
  -3 -11  -4 5.47577 5.28417   0
  -4 -11  -4 91.7645 7.09603   0
  -5 -11  -4 15.6068 2.97224   0
  -6 -11  -4-6.28463 5.52927   0
  -7 -11  -4 14.8196 5.28552   0
  -8 -11  -4 28.9937 3.89467   0
  -9 -11  -4 5.77433 6.58917   0
 -10 -11  -4 0.61341 6.06371   0
 -11 -10  -4 44.4657  4.4677   0
 -10 -10  -4 150.818 9.34118   0
  -9 -10  -4 353.879 15.8195   0
  -8 -10  -4 238.789 12.6622   0
  -7 -10  -4-7.75923 5.49192   0
  -6 -10  -4 1.82453 5.44336   0
  -5 -10  -4  216.62 11.1325   0
  -4 -10  -4  141.55 8.74601   0
  -3 -10  -4 15.5516 2.81563   0
  -2 -10  -4 23.9477 2.84707   0
  -1 -10  -4  850.46 19.4326   0
   0 -10  -4 1699.92 26.5035   0
   1 -10  -4  7.2997 3.83184   0
   2 -10  -4 101.629 7.96556   0
   3 -10  -4 237.985 10.9032   0
   4 -10  -4 1622.51 26.8235   0
   5 -10  -4 442.745 14.4538   0
   6 -10  -4 6.73283 5.01402   0
   7 -10  -4 30.8177 3.66635   0
   8 -10  -4 339.328 13.9415   0
   9 -10  -4 121.611 8.45672   0
  10 -10  -4  0.5319 5.58496   0
  11 -10  -4 6.88481 5.78857   0
  12 -10  -4  153.74  12.018   0
  13  -9  -4 23.1121 4.46601   0
  12  -9  -4  52.399 4.75607   0
  11  -9  -4 57.6568 4.74833   0
  10  -9  -4 21.1982 3.55351   0
   9  -9  -4 428.707  15.975   0
   8  -9  -4  87.262  6.7211   0
   7  -9  -4 29.8612 3.31564   0
   6  -9  -4 162.194 10.0066   0
   5  -9  -4 889.504 19.4519   0
   4  -9  -4  9.4058  4.7995   0
   3  -9  -4 3114.85 35.1777   0
   2  -9  -4 43.0168 3.52131   0
   1  -9  -4 1102.50 20.7622   0
   0  -9  -4 514.698 14.4426   0
  -1  -9  -4 212.471 10.0883   0
  -2  -9  -4 539.141  15.168   0
  -3  -9  -4 457.319 14.3844   0
  -4  -9  -4 7.19474 2.39488   0
  -5  -9  -4 271.589 12.1622   0
  -6  -9  -4 383.485 14.5319   0
  -7  -9  -4  10.621 5.29031   0
  -8  -9  -4 653.949 19.6111   0
  -9  -9  -4 5.29743 6.17529   0
 -10  -9  -4 178.486 12.6294   0
 -11  -9  -4 114.006 8.62231   0
 -12  -8  -4 213.019 13.4048   0
 -11  -8  -4 162.133 11.6553   0
 -10  -8  -4 6.58719 5.70687   0
  -9  -8  -4  29.702 3.53185   0
  -8  -8  -4 115.574  8.9573   0
  -7  -8  -4 1270.63  25.438   0
  -6  -8  -4 208.593 10.8022   0
  -5  -8  -4 29.3073 3.15056   0
  -4  -8  -4 26.3273 2.63578   0
  -3  -8  -4 931.612  19.326   0
  -2  -8  -4 1969.21 27.0346   0
  -1  -8  -4 36.3192 2.95634   0
   0  -8  -4 87.9741 6.43564   0
   1  -8  -4 338.784 11.6605   0
   2  -8  -4 1814.54 25.3769   0
   3  -8  -4 209.899 9.28511   0
   4  -8  -4 518.832 14.8019   0
   5  -8  -4 357.338  12.773   0
   6  -8  -4 1078.39 21.8703   0
   7  -8  -4 376.414 13.3608   0
   8  -8  -4 83.1305 6.20637   0
   9  -8  -4 5.02403 6.00833   0
  10  -8  -4 445.922 16.8555   0
  11  -8  -4 258.319 13.8651   0
  12  -8  -4 42.1154 4.27124   0
  13  -8  -4 14.8012 3.86521   0
  14  -7  -4 18.7741 7.40432   0
  13  -7  -4 42.7576 3.94241   0
  12  -7  -4 5.53891 5.53891   0
  11  -7  -4 0.51543 5.48418   0
  10  -7  -4 43.9388 4.25281   0
   9  -7  -4 120.099 8.76437   0
   8  -7  -4 48.1472  3.5558   0
   7  -7  -4 241.355 10.8423   0
   6  -7  -4 232.237 10.6999   0
   5  -7  -4 72.2826 5.07444   0
   4  -7  -4 180.947 8.76924   0
   3  -7  -4 0.92137 3.41932   0
   2  -7  -4 25.3116 2.39406   0
   1  -7  -4 47.2711  3.6913   0
   0  -7  -4 353.036 11.1192   0
  -1  -7  -4 600.514 14.3624   0
  -2  -7  -4 0.63307 3.47169   0
  -3  -7  -4 538.309 14.3922   0
  -4  -7  -4 166.392 8.83644   0
  -5  -7  -4-4.05978 4.35559   0
  -6  -7  -4-9.88176 5.37429   0
  -7  -7  -4 49.6158 4.37427   0
  -8  -7  -4  0.9176  5.7503   0
  -9  -7  -4 41.2294 3.58871   0
 -10  -7  -4 1.60069  6.0663   0
 -11  -7  -4 4.61909 4.76185   0
 -12  -7  -4 8.11863 6.86412   0
 -12  -6  -4 134.742 9.69741   0
 -11  -6  -4 108.048 8.10487   0
 -10  -6  -4 119.148 8.91925   0
  -9  -6  -4  39.113 3.54442   0
  -8  -6  -4 22.4949 3.25938   0
  -7  -6  -4 1565.97 27.4443   0
  -6  -6  -4 206.893 10.4344   0
  -5  -6  -4 62.0949 4.94944   0
  -4  -6  -4 15.1974 2.62735   0
  -3  -6  -4 1120.90 19.9335   0
  -2  -6  -4 721.309 15.5797   0
  -1  -6  -4 94.8444 6.25642   0
   0  -6  -4 802.837 15.9405   0
   1  -6  -4 626.377 14.1725   0
   2  -6  -4 1609.20 22.5862   0
   3  -6  -4 562.467 13.8297   0
   4  -6  -4 6.04706 3.72919   0
   5  -6  -4 373.661 12.3053   0
   6  -6  -4 52.7797 4.32012   0
   7  -6  -4 932.698 19.9601   0
   8  -6  -4  48.763 3.70417   0
   9  -6  -4 5.91393 6.15131   0
  10  -6  -4 578.525 18.2944   0
  11  -6  -4 132.855  10.276   0
  12  -6  -4 10.2181 6.34368   0
  13  -6  -4 37.8121 4.03136   0
  14  -6  -4 51.8157 4.67479   0
  14  -5  -4 203.115 12.8391   0
  13  -5  -4 5.12724 5.12724   0
  12  -5  -4 253.916  13.212   0
  11  -5  -4 17.2347 3.29168   0
  10  -5  -4 668.929 19.2695   0
   9  -5  -4 696.103 18.9347   0
   8  -5  -4 672.718 17.6073   0
   7  -5  -4 722.692 17.0567   0
   6  -5  -4 8.76081 5.05789   0
   5  -5  -4 756.975 16.3766   0
   4  -5  -4 86.7908 5.91026   0
   3  -5  -4 119.691 7.54996   0
   2  -5  -4 21.3175 1.95868   0
   1  -5  -4 63.4921 5.01963   0
   0  -5  -4  69.004 5.27286   0
  -1  -5  -4 1216.84 19.2092   0
  -2  -5  -4 1217.58 19.3015   0
  -3  -5  -4 1607.14 23.0301   0
  -4  -5  -4 1458.69 22.8099   0
  -5  -5  -4 132.614 8.60699   0
  -6  -5  -4 1885.77 27.9863   0
  -7  -5  -4  64.436 5.20493   0
  -8  -5  -4 593.052 18.1901   0
  -9  -5  -4 26.1628 3.47847   0
 -10  -5  -4 183.259 11.8968   0
 -11  -5  -4-1.14695 5.40247   0
 -12  -5  -4  204.36 13.1703   0
 -13  -5  -4 5.49982 8.80405   0
 -13  -4  -4  308.84 18.6626   0
 -12  -4  -4 96.7083 6.79935   0
 -11  -4  -4 168.677 12.2346   0
 -10  -4  -4 30.7501  3.7908   0
  -9  -4  -4 1166.38 25.7339   0
  -8  -4  -4 211.465 11.2072   0
  -7  -4  -4  344.09 13.4056   0
  -6  -4  -4 83.5199 6.32923   0
  -5  -4  -4 2848.86 32.6591   0
  -4  -4  -4 870.537 17.6072   0
  -3  -4  -4 1553.69 22.3335   0
  -2  -4  -4 101.445 6.48041   0
  -1  -4  -4 990.295 16.7631   0
   0  -4  -4 3755.06  32.016   0
   1  -4  -4 506.989 12.1607   0
   2  -4  -4 11.7368 1.94394   0
   3  -4  -4 664.183 14.2293   0
   4  -4  -4 1425.35 20.8695   0
   5  -4  -4 219.069 9.36796   0
   6  -4  -4  120.66 7.87116   0
   7  -4  -4 19.6109 2.60091   0
   8  -4  -4 1595.20  25.868   0
   9  -4  -4 1304.31 24.6377   0
  10  -4  -4 2.59647 6.88583   0
  11  -4  -4 334.223 13.9208   0
  12  -4  -4 165.605 11.6584   0
  13  -4  -4 474.978 18.7744   0
  14  -4  -4 13.3996 6.27393   0
  15  -4  -4 22.6934 4.09395   0
  15  -3  -4 5.90648 6.11519   0
  14  -3  -4 65.1616 5.87634   0
  13  -3  -4 218.308 12.9258   0
  12  -3  -4 103.361 7.13448   0
  11  -3  -4 65.9465 5.98944   0
  10  -3  -4 290.044 12.9095   0
   9  -3  -4 0.38745 5.68616   0
   8  -3  -4 5.03214 4.77005   0
   7  -3  -4 37.3445 3.39209   0
   6  -3  -4 646.449 15.3367   0
   5  -3  -4 169.704  8.0741   0
   4  -3  -4 815.095 15.9935   0
   3  -3  -4 89.8229  5.6645   0
   2  -3  -4 868.216 15.5818   0
   1  -3  -4 395.905 10.8433   0
   0  -3  -4 1286.50 18.7578   0
  -1  -3  -4 140.819 6.83516   0
  -2  -3  -4 109.545 6.59162   0
  -3  -3  -4 239.635 8.85269   0
  -4  -3  -4 592.621 14.7284   0
  -5  -3  -4  410.93 13.0073   0
  -6  -3  -4 628.673 16.7837   0
  -7  -3  -4 258.744 11.6941   0
  -8  -3  -4 164.795 10.2649   0
  -9  -3  -4 5.13655 5.58629   0
 -10  -3  -4 479.358 18.2511   0
 -11  -3  -4-2.54138 6.08949   0
 -12  -3  -4 177.618 12.3482   0
 -13  -3  -4-8.43541 8.64817   0
 -13  -2  -4 190.537 14.0332   0
 -12  -2  -4  14.838 5.63989   0
 -11  -2  -4 134.012 9.77235   0
 -10  -2  -4 120.418 8.72633   0
  -9  -2  -4 6.91985 6.27267   0
  -8  -2  -4 57.4288 4.37671   0
  -7  -2  -4 287.428 12.6669   0
  -6  -2  -4 1320.57 24.2146   0
  -5  -2  -4 729.778 17.4266   0
  -4  -2  -4 1090.61 19.6999   0
  -3  -2  -4 458.738 12.3078   0
  -2  -2  -4 187.774 7.96987   0
  -1  -2  -4 97.2317 5.95365   0
   0  -2  -4 1420.84 19.5954   0
   1  -2  -4 1349.57 18.9489   0
   2  -2  -4 63.6239 4.83594   0
   3  -2  -4 37.6466 3.49287   0
   4  -2  -4 259.576 9.35372   0
   5  -2  -4  336.83 10.9085   0
   6  -2  -4-5.20604 4.19075   0
   7  -2  -4 514.814 14.1301   0
   8  -2  -4 1127.45 21.7437   0
   9  -2  -4 416.048 14.2055   0
  10  -2  -4 48.5606 4.21249   0
  11  -2  -4  76.432  5.6738   0
  12  -2  -4 15.6732 3.05637   0
  13  -2  -4 27.3741 3.42177   0
  14  -2  -4  127.52 9.89771   0
  15  -2  -4 65.4392 5.17735   0
  15  -1  -4  17.216 7.12607   0
  14  -1  -4 59.0599 4.85101   0
  13  -1  -4 25.9492 3.34863   0
  12  -1  -4  90.626 7.28293   0
  11  -1  -4 82.2259 7.41985   0
  10  -1  -4-1.29674 5.66641   0
   9  -1  -4 181.501 10.3499   0
   8  -1  -4 60.4407 4.74797   0
   7  -1  -4  461.76 13.6919   0
   6  -1  -4 119.179 6.77579   0
   5  -1  -4 2574.05 28.6763   0
   4  -1  -4 2.42776 3.52417   0
   3  -1  -4 1136.20 18.0499   0
   2  -1  -4 206.724  8.1819   0
   1  -1  -4 2478.71 25.7582   0
   0  -1  -4 124.792 6.78673   0
  -1  -1  -4 898.808 16.3653   0
  -2  -1  -4 282.398  9.7193   0
  -3  -1  -4 1018.81 18.8117   0
  -4  -1  -4 144.395 7.93341   0
  -5  -1  -4 193.092 9.10812   0
  -6  -1  -4 174.957 10.0267   0
  -7  -1  -4 22.5947 3.23495   0
  -8  -1  -4 81.1712  6.8691   0
  -9  -1  -4 85.3929 6.03689   0
 -10  -1  -4 487.719 18.4372   0
 -11  -1  -4 121.984 8.79436   0
 -12  -1  -4 109.196 8.83214   0
 -13  -1  -4 109.045 9.14897   0
 -13   0  -4 1.98921 6.96774   0
 -12   0  -4 349.973 16.5253   0
 -11   0  -4 1194.81 28.3429   0
 -10   0  -4 97.2597 7.50254   0
  -9   0  -4 271.061 13.0582   0
  -8   0  -4 54.8056 4.80443   0
  -7   0  -4 1149.55 23.3471   0
  -6   0  -4 1961.56 29.1912   0
  -5   0  -4 31.3393 2.72355   0
  -4   0  -4   24.31 2.65268   0
  -3   0  -4 631.221 14.7461   0
  -2   0  -4 230.689  9.0204   0
  -1   0  -4 382.577 10.8089   0
   0   0  -4 2131.40 24.5616   0
   1   0  -4 6885.31 43.6277   0
   2   0  -411927.80 57.3784   0
   3   0  -4 1450.58 20.4501   0
   4   0  -4 569.848 14.3982   0
   5   0  -4 8.57964 4.33595   0
   6   0  -4 3734.89 35.7898   0
   7   0  -4 463.803 13.5809   0
   8   0  -4 21.8028 2.90553   0
   9   0  -4 294.138 12.1006   0
  10   0  -4 244.508 11.9604   0
  11   0  -4 612.949  18.982   0
  12   0  -4 243.647 13.2681   0
  13   0  -4 37.4388 4.12312   0
  14   0  -4 72.5757 6.72975   0
  15   0  -4 289.224 16.8225   0
  15   1  -4 15.2106 7.88492   0
  14   1  -4 89.1815  7.1812   0
  13   1  -4 26.2717 4.09722   0
  12   1  -4 124.997 8.30525   0
  11   1  -4 114.011 8.12008   0
  10   1  -4 -0.9175 5.43621   0
   9   1  -4 219.865 11.7756   0
   8   1  -4 87.4074 6.10768   0
   7   1  -4 605.714 15.9234   0
   6   1  -4 125.171 7.83878   0
   5   1  -4 2769.90 30.6712   0
   4   1  -4 23.7228 2.36622   0
   3   1  -4 1193.17 18.9134   0
   2   1  -4 198.975 8.14056   0
   1   1  -4 2400.64 26.2873   0
   0   1  -4 101.723 6.69786   0
  -1   1  -4 863.271 16.0948   0
  -2   1  -4 282.959 9.86295   0
  -3   1  -4 1054.94 18.7357   0
  -4   1  -4 138.434 8.20832   0
  -5   1  -4 168.632 9.11908   0
  -6   1  -4 176.569 9.75065   0
  -7   1  -4 17.7598  3.1476   0
  -8   1  -4 86.4683 6.26878   0
  -9   1  -4 73.6572 6.91375   0
 -10   1  -4 460.594 17.2778   0
 -11   1  -4 121.073 8.54837   0
 -12   1  -4 103.481 8.11872   0
 -13   1  -4 132.534 9.62961   0
 -14   1  -3 13.9494 3.79688   0
 -13   1  -3 16.0961 7.67467   0
 -12   1  -3 158.547 10.9068   0
 -11   1  -3 376.861 15.5127   0
 -10   1  -3 16.4606 6.55001   0
  -9   1  -3 148.931  9.9692   0
  -8   1  -3 745.029 17.7678   0
  -7   1  -3 1095.97 20.4781   0
  -6   1  -3 6.22381 2.07835   0
  -5   1  -3  795.94 15.6138   0
  -4   1  -3 1620.52   21.05   0
  -3   1  -3 2833.62 26.5882   0
  -2   1  -3 3135.99 26.8884   0
  -1   1  -3 30.5271 2.36339   0
   0   1  -3 196.528  7.2437   0
   1   1  -3 3030.99 25.2874   0
   2   1  -3 1371.01 17.6899   0
   3   1  -3 193.019 7.10109   0
   4   1  -3  44.362 3.72616   0
   5   1  -3 1003.01 16.6546   0
   6   1  -3 3157.66 31.0044   0
   7   1  -3  3.0936 4.38941   0
   8   1  -3  123.91  7.9354   0
   9   1  -3 118.996 8.91187   0
  10   1  -3 1003.96  22.197   0
  11   1  -3 102.188 7.48675   0
  12   1  -3  114.71 7.85531   0
  13   1  -3-2.72876 6.28946   0
  14   1  -3 179.648 13.1706   0
  15   1  -3  387.09 18.8182   0
  15   0  -3 3.16882 6.74582   0
  14   0  -3 12.2073 6.59973   0
  13   0  -3 2.12268 5.46914   0
  12   0  -3-4.35957 5.87074   0
  11   0  -3  4.3941 4.64488   0
  10   0  -3 7.56343 5.26485   0
   9   0  -3 10.0709 4.10091   0
   8   0  -3 7.13828 3.70174   0
   7   0  -3 4.39793 3.32907   0
   6   0  -3-7.42188 3.63222   0
   5   0  -3-8.40337 3.49098   0
   4   0  -3 27.7964 2.17357   0
   3   0  -3 -9.1447 3.46426   0
   2   0  -3-4.63391 2.91545   0
   1   0  -3 0.38536 2.56507   0
   0   0  -3 21.4937 1.64773   0
  -1   0  -3 9.43666 1.58516   0
  -2   0  -3 5.48943  2.9501   0
  -3   0  -3 3.38342 3.04632   0
  -4   0  -3 8.73962 3.86513   0
  -5   0  -3 2.60395  3.2911   0
  -6   0  -3 4.72305 3.65655   0
  -7   0  -3 6.17113 3.45766   0
  -8   0  -3   3.749 4.27813   0
  -9   0  -3-4.52412 4.95764   0
 -10   0  -3 0.44939 4.69124   0
 -11   0  -3    0.00 5.35234   0
 -12   0  -3-20.1434 6.70383   0
 -13   0  -3 -2.3012 6.03146   0
 -14   0  -3 2.49405 4.48929   0
 -14  -1  -3 18.6582 4.12044   0
 -13  -1  -3  20.174  3.7236   0
 -12  -1  -3 151.737 10.1202   0
 -11  -1  -3 378.839 15.6541   0
 -10  -1  -3 17.6341 6.66078   0
  -9  -1  -3  199.75 10.6407   0
  -8  -1  -3 783.609 18.9079   0
  -7  -1  -3 1162.07 22.1952   0
  -6  -1  -3  8.0947 3.69758   0
  -5  -1  -3 824.124 16.9172   0
  -4  -1  -3 1631.41 21.8759   0
  -3  -1  -3 2867.99 26.7817   0
  -2  -1  -3 3160.09 26.5903   0
  -1  -1  -3 27.9375 2.00386   0
   0  -1  -3 209.212 6.89697   0
   1  -1  -3 3209.52 24.5918   0
   2  -1  -3 1348.95 16.2333   0
   3  -1  -3 165.803 6.46186   0
   4  -1  -3 34.5898 2.24467   0
   5  -1  -3 921.505 15.1779   0
   6  -1  -3 2976.08 28.5817   0
   7  -1  -3 9.13587 1.90286   0
   8  -1  -3 121.054 7.15185   0
   9  -1  -3 92.1854 6.07781   0
  10  -1  -3 977.384 20.5558   0
  11  -1  -3 98.8468 6.65499   0
  12  -1  -3   94.45 7.26701   0
  13  -1  -3 5.13203 5.57554   0
  14  -1  -3 181.698 12.2353   0
  15  -1  -3  355.23 17.4075   0
  15  -2  -3 18.7472  4.1348   0
  14  -2  -3 200.678 12.8595   0
  13  -2  -3 472.096 17.2989   0
  12  -2  -3 51.0975 4.07987   0
  11  -2  -3 762.232 19.6223   0
  10  -2  -3 118.574  8.7488   0
   9  -2  -3  683.35 16.1551   0
   8  -2  -3 49.0828 4.25804   0
   7  -2  -3 519.654 12.6735   0
   6  -2  -3 248.667 9.05243   0
   5  -2  -3 1141.64 16.6808   0
   4  -2  -3 416.398 9.75816   0
   3  -2  -3 746.326  12.486   0
   2  -2  -3 1559.85 17.3504   0
   1  -2  -3 1635.48 17.5448   0
   0  -2  -3 3717.47 26.5972   0
  -1  -2  -3 496.703 10.1629   0
  -2  -2  -3 2998.90 25.4335   0
  -3  -2  -3 4.71959  3.1874   0
  -4  -2  -3 2052.54 23.7441   0
  -5  -2  -3  77.008 5.47649   0
  -6  -2  -3 1662.34 24.3483   0
  -7  -2  -3 167.245 9.19667   0
  -8  -2  -3 120.424 8.78728   0
  -9  -2  -3 195.697 11.4652   0
 -10  -2  -3 468.373 17.6652   0
 -11  -2  -3 457.943 17.5366   0
 -12  -2  -3 119.179 8.35546   0
 -13  -2  -3 185.958 13.1751   0
 -14  -2  -3 3.28658 6.60581   0
 -14  -3  -3 318.622 18.1427   0
 -13  -3  -3 59.4173 5.21226   0
 -12  -3  -3 114.347 9.36513   0
 -11  -3  -3 2.86017 5.20256   0
 -10  -3  -3 726.922 20.9643   0
  -9  -3  -3 1595.47 27.9864   0
  -8  -3  -3 -2.3306 4.76254   0
  -7  -3  -3 178.625 9.29798   0
  -6  -3  -3 244.808  9.4337   0
  -5  -3  -3 2265.95 25.9141   0
  -4  -3  -3 213.953 7.91823   0
  -3  -3  -3 122.486  6.1051   0
  -2  -3  -3 143.632 6.32935   0
  -1  -3  -3 6011.12 34.8543   0
   0  -3  -3 783.315 12.5825   0
   1  -3  -3 268.791 7.52265   0
   2  -3  -3 103.004 5.15597   0
   3  -3  -3 2839.84 24.4181   0
   4  -3  -3 1769.85 20.1383   0
   5  -3  -3 43.7948 3.72589   0
   6  -3  -3 282.778 9.21211   0
   7  -3  -3 768.708 15.5616   0
   8  -3  -3 1758.74 24.5091   0
   9  -3  -3 414.197 13.0821   0
  10  -3  -3 130.135 8.45031   0
  11  -3  -3 24.2705 3.04677   0
  12  -3  -3 300.221 13.8908   0
  13  -3  -3 361.403 16.0384   0
  14  -3  -3 3.37857 5.52386   0
  15  -3  -3-1.23367 6.53118   0
  15  -4  -3 21.8378 8.48903   0
  14  -4  -3  21.704 3.91706   0
  13  -4  -3 28.3063 3.65709   0
  12  -4  -3 21.8619 3.41818   0
  11  -4  -3 19.0264 3.27259   0
  10  -4  -3 34.2015  3.1777   0
   9  -4  -3 78.5435 5.75388   0
   8  -4  -3 56.5429 4.37006   0
   7  -4  -3 218.628  9.1284   0
   6  -4  -3 45.7871 3.45077   0
   5  -4  -3 0.73141 3.63646   0
   4  -4  -3 692.581 13.1914   0
   3  -4  -3 176.812 7.15621   0
   2  -4  -3 206.002 6.84164   0
   1  -4  -3 94.5783 4.83375   0
   0  -4  -3 110.603 5.41797   0
  -1  -4  -3 289.415 8.23054   0
  -2  -4  -3 246.525 7.86981   0
  -3  -4  -3-1.83865 3.63575   0
  -4  -4  -3 252.297 8.65685   0
  -5  -4  -3 142.012 7.33913   0
  -6  -4  -3 160.456 7.79851   0
  -7  -4  -3 14.9033 2.27499   0
  -8  -4  -3 240.917 10.5304   0
  -9  -4  -3 5.41649 5.11795   0
 -10  -4  -3 126.287  9.1506   0
 -11  -4  -3 134.054 10.0828   0
 -12  -4  -3 82.0702 7.47299   0
 -13  -4  -3 49.7469 4.80496   0
 -14  -4  -3 21.6139 8.12479   0
 -14  -5  -3 157.003 10.1306   0
 -13  -5  -3 56.9731 5.09913   0
 -12  -5  -3  5.7696 2.91061   0
 -11  -5  -3  3.9811 5.35958   0
 -10  -5  -3 602.978 17.8554   0
  -9  -5  -3 396.146 14.2878   0
  -8  -5  -3 226.851 10.5438   0
  -7  -5  -3 44.2183 3.45248   0
  -6  -5  -3 332.836 11.0418   0
  -5  -5  -3  785.99 15.8275   0
  -4  -5  -3 3.89353 3.56737   0
  -3  -5  -3 119.263 6.04315   0
  -2  -5  -3 452.903 10.8031   0
  -1  -5  -3 918.453 14.6073   0
   0  -5  -3 1463.76 18.0776   0
   1  -5  -3 150.387  6.3541   0
   2  -5  -3 42.7193  3.2139   0
   3  -5  -3 149.526 6.45099   0
   4  -5  -3 2112.44 23.1213   0
   5  -5  -3 87.0209 5.74281   0
   6  -5  -3 9.70297 3.31271   0
   7  -5  -3 908.526 17.7099   0
   8  -5  -3 528.144 14.2526   0
   9  -5  -3 211.149  9.8273   0
  10  -5  -3 15.9693 2.83078   0
  11  -5  -3 51.3716 4.00378   0
  12  -5  -3 334.302 14.9629   0
  13  -5  -3 35.9392 3.94066   0
  14  -5  -3 34.0077 4.20332   0
  15  -5  -3 8.24285 5.18918   0
  15  -6  -3 165.139 12.5132   0
  14  -6  -3 2.95655 5.19449   0
  13  -6  -3 20.1523  3.6594   0
  12  -6  -3 76.9651 5.82433   0
  11  -6  -3 267.822 12.5947   0
  10  -6  -3 29.2745 3.25726   0
   9  -6  -3 1182.28 23.0401   0
   8  -6  -3 10.7891 2.49606   0
   7  -6  -3 1030.12 19.2959   0
   6  -6  -3 33.9386 2.71468   0
   5  -6  -3 1126.09 18.6707   0
   4  -6  -3 570.208 12.6557   0
   3  -6  -3 993.305 16.2744   0
   2  -6  -3 957.148 15.4197   0
   1  -6  -3 733.063 13.5143   0
   0  -6  -3 789.224 14.3389   0
  -1  -6  -3 6.67674 3.32826   0
  -2  -6  -3 1389.10 19.0237   0
  -3  -6  -3 1.27402 3.23561   0
  -4  -6  -3 102.255 6.19697   0
  -5  -6  -3 2.08198 3.49691   0
  -6  -6  -3 385.043 12.0136   0
  -7  -6  -3 55.7834 4.07112   0
  -8  -6  -3 995.083 21.0996   0
  -9  -6  -3 807.191 20.3381   0
 -10  -6  -3 186.153  11.227   0
 -11  -6  -3 376.945 16.3621   0
 -12  -6  -3 10.9495 6.04491   0
 -13  -6  -3 285.517 15.0936   0
 -13  -7  -3    0.00  5.7774   0
 -12  -7  -3 491.408 18.4381   0
 -11  -7  -3 176.397 11.4449   0
 -10  -7  -3 66.0198 6.37086   0
  -9  -7  -3 85.8877 6.04078   0
  -8  -7  -3 1445.95 25.6134   0
  -7  -7  -3 1339.09 23.5825   0
  -6  -7  -3 21.0363 2.42571   0
  -5  -7  -3 151.302 8.07617   0
  -4  -7  -3 113.623 7.00195   0
  -3  -7  -3 3151.45 30.4181   0
  -2  -7  -3 1317.30   19.45   0
  -1  -7  -3 146.536 7.26272   0
   0  -7  -3 444.305 11.0804   0
   1  -7  -3 1868.46 22.3015   0
   2  -7  -3 2532.92 25.9677   0
   3  -7  -3  341.82 10.1858   0
   4  -7  -3 175.751 7.79476   0
   5  -7  -3 1604.52 22.5756   0
   6  -7  -3 3816.96 35.9969   0
   7  -7  -3  488.14 13.8988   0
   8  -7  -3 651.433 16.5858   0
   9  -7  -3 138.557 8.83196   0
  10  -7  -3 664.242 18.6539   0
  11  -7  -3 52.5422 4.19849   0
  12  -7  -3 11.2564 6.09256   0
  13  -7  -3 7.24687 5.48881   0
  14  -7  -3 495.059   19.77   0
  14  -8  -3 21.8484  7.9235   0
  13  -8  -3 121.533 9.14301   0
  12  -8  -3 2.64831  6.9569   0
  11  -8  -3 203.118 11.8464   0
  10  -8  -3 30.4982 3.54323   0
   9  -8  -3 414.079 14.4555   0
   8  -8  -3 91.5891 6.44808   0
   7  -8  -3 114.175  8.0268   0
   6  -8  -3-1.98026  4.8395   0
   5  -8  -3  785.09   16.46   0
   4  -8  -3 211.599 8.75061   0
   3  -8  -3 734.442 15.0203   0
   2  -8  -3 34.6419 2.91371   0
   1  -8  -3 385.084 10.9232   0
   0  -8  -3  12.368  1.9539   0
  -1  -8  -3 63.1374 4.30849   0
  -2  -8  -3 550.408 13.2108   0
  -3  -8  -3-3.24831 4.69648   0
  -4  -8  -3 217.531 9.18692   0
  -5  -8  -3 161.523  8.9004   0
  -6  -8  -3 253.438 10.3411   0
  -7  -8  -3 317.531 12.9185   0
  -8  -8  -3 62.1006 4.44651   0
  -9  -8  -3 126.532 8.99285   0
 -10  -8  -3 5.40933 4.79714   0
 -11  -8  -3 30.1853 3.62263   0
 -12  -8  -3 33.0532 4.17429   0
 -13  -8  -3 104.848 8.72979   0
 -12  -9  -3 39.0222 4.15407   0
 -11  -9  -3 9.97324 4.89632   0
 -10  -9  -3 158.466 10.0132   0
  -9  -9  -3 31.1939  3.3612   0
  -8  -9  -3 153.523 9.71246   0
  -7  -9  -3 591.541 17.0772   0
  -6  -9  -3 457.806 14.5789   0
  -5  -9  -3 5.33817 3.95346   0
  -4  -9  -3 9.05444 3.98516   0
  -3  -9  -3 220.064 10.3252   0
  -2  -9  -3 273.658 10.4012   0
  -1  -9  -3 120.056 7.09878   0
   0  -9  -3 999.816 17.9379   0
   1  -9  -3 104.841 6.57331   0
   2  -9  -3 99.1621 6.66788   0
   3  -9  -3 32.2312 2.66074   0
   4  -9  -3 104.778 7.09951   0
   5  -9  -3 553.607 15.1459   0
   6  -9  -3 247.495 10.5008   0
   7  -9  -3 265.016 11.8418   0
   8  -9  -3 244.846  11.355   0
   9  -9  -3-5.64968 5.19406   0
  10  -9  -3 47.1362 4.20859   0
  11  -9  -3 124.956 8.36019   0
  12  -9  -3  225.50 14.0842   0
  13  -9  -3 30.4551 4.07836   0
  13 -10  -3 170.151 13.2806   0
  12 -10  -3 38.1654 4.33328   0
  11 -10  -3 11.6962 5.30998   0
  10 -10  -3-0.49662 4.95608   0
   9 -10  -3 182.946 10.5633   0
   8 -10  -3 11.1207 5.67157   0
   7 -10  -3  211.57 10.6578   0
   6 -10  -3 11.3163 5.54204   0
   5 -10  -3 40.8663 3.32902   0
   4 -10  -3 419.068 13.2373   0
   3 -10  -3 103.486 7.62723   0
   2 -10  -3  807.29 17.1382   0
   1 -10  -3 78.1916 5.87695   0
   0 -10  -3 456.993 12.7426   0
  -1 -10  -3-3.22654 4.06081   0
  -2 -10  -3 1092.94 20.0614   0
  -3 -10  -3 181.703 9.03593   0
  -4 -10  -3 813.768 18.2155   0
  -5 -10  -3 41.0137 3.61265   0
  -6 -10  -3 399.506 14.4301   0
  -7 -10  -3 225.903 11.7106   0
  -8 -10  -3 102.975 7.04431   0
  -9 -10  -3 9.82381  2.8197   0
 -10 -10  -3 51.4868 4.52554   0
 -11 -10  -3    2.89 6.30181   0
 -12 -10  -3-14.9326 7.30575   0
 -11 -11  -3-4.82818 5.66131   0
 -10 -11  -3 61.1608 5.34932   0
  -9 -11  -3 425.807 16.9612   0
  -8 -11  -3-5.38951 5.78092   0
  -7 -11  -3  25.332  3.3321   0
  -6 -11  -3 342.597 13.7601   0
  -5 -11  -3 1502.58 26.3566   0
  -4 -11  -3 32.0597 3.13169   0
  -3 -11  -3 746.451 18.2803   0
  -2 -11  -3 37.9081 2.97319   0
  -1 -11  -3 3606.00 37.2571   0
   0 -11  -3 846.762  18.182   0
   1 -11  -3 42.1618 3.19987   0
   2 -11  -3 91.0302 6.18212   0
   3 -11  -3 1528.00 24.6026   0
   4 -11  -3 713.948 17.9442   0
   5 -11  -3 48.1983  3.7324   0
   6 -11  -3 9.30733 4.52243   0
   7 -11  -3 323.375 13.4563   0
   8 -11  -3 505.025  16.823   0
   9 -11  -3 46.8359 3.91564   0
  10 -11  -3 114.255 8.08651   0
  11 -11  -3-12.2646 6.30489   0
  12 -11  -3 481.272 19.1288   0
  12 -12  -3 120.253 8.87629   0
  11 -12  -3 182.487 12.1814   0
  10 -12  -3 87.5072 6.45345   0
   9 -12  -3 220.145  12.743   0
   8 -12  -3  102.94 7.54948   0
   7 -12  -3  49.533 3.87245   0
   6 -12  -3 109.769 7.20277   0
   5 -12  -3 81.3861 6.47011   0
   4 -12  -3 0.40344 4.91193   0
   3 -12  -3 95.5203 6.35995   0
   2 -12  -3 319.752 12.4093   0
   1 -12  -3 291.061 11.8176   0
   0 -12  -3 1378.10 24.2042   0
  -1 -12  -3  120.98 8.60622   0
  -2 -12  -3 1038.22  21.453   0
  -3 -12  -3 147.129 9.29038   0
  -4 -12  -3  422.67 15.0649   0
  -5 -12  -3 24.8978 3.15366   0
  -6 -12  -3 364.958  14.062   0
  -7 -12  -3 29.0308  3.4857   0
  -8 -12  -3 173.905 10.6292   0
  -9 -12  -3 7.19441 6.23984   0
 -10 -12  -3 127.233 9.14551   0
 -11 -12  -3 114.149 8.64538   0
 -10 -13  -3-4.97173  6.7531   0
  -9 -13  -3 4.67891 7.34539   0
  -8 -13  -3 74.6097 6.32814   0
  -7 -13  -3 417.726 16.7489   0
  -6 -13  -3 331.013 14.7457   0
  -5 -13  -3-5.64237 5.40098   0
  -4 -13  -3 110.349 8.38782   0
  -3 -13  -3 366.293 14.0201   0
  -2 -13  -3 357.114 14.1075   0
  -1 -13  -3 27.7175 3.25199   0
   0 -13  -3 269.178 12.6429   0
   1 -13  -3 807.747 20.1705   0
   2 -13  -3 1.24065 4.91219   0
   3 -13  -3-8.84175 6.05599   0
   4 -13  -3 126.742 9.10063   0
   5 -13  -3 367.634  14.172   0
   6 -13  -3 298.762  13.071   0
   7 -13  -3 95.3131 7.36138   0
   8 -13  -3 91.8631 7.02351   0
   9 -13  -3 14.2026 6.46216   0
  10 -13  -3 60.5378 4.66535   0
  11 -13  -3 199.769 12.7529   0
  10 -14  -3 35.4803 4.82711   0
   9 -14  -3 114.088 7.70346   0
   8 -14  -3 29.5686 3.87752   0
   7 -14  -3 160.383 10.9728   0
   6 -14  -3 50.2968 4.10359   0
   5 -14  -3 1.93365  5.1024   0
   4 -14  -3 48.8897 3.66192   0
   3 -14  -3 222.171 11.6246   0
   2 -14  -3 4.93957 5.79819   0
   1 -14  -3 409.995 14.9304   0
   0 -14  -3 114.336 7.42532   0
  -1 -14  -3 20.5488  2.9946   0
  -2 -14  -3 170.195 10.3897   0
  -3 -14  -3 7.50373 5.46916   0
  -4 -14  -3 9.69842 5.48872   0
  -5 -14  -3 165.947 11.0383   0
  -6 -14  -3 20.6478 3.47487   0
  -7 -14  -3-4.43213 6.31579   0
  -8 -14  -3 28.8929 4.15059   0
  -9 -14  -3 21.0181 7.66768   0
  -8 -15  -3 349.925 16.4426   0
  -7 -15  -3  393.80 17.1871   0
  -6 -15  -3 19.3337 3.78203   0
  -5 -15  -3 57.7759  5.1836   0
  -4 -15  -3 173.725 12.2224   0
  -3 -15  -3 258.706 13.5986   0
  -2 -15  -3 159.277 10.4664   0
  -1 -15  -3 0.48472  5.0795   0
   0 -15  -3 3.37481 5.04201   0
   1 -15  -3 657.632 19.2806   0
   2 -15  -3  702.86 20.1329   0
   3 -15  -3 6.41867 5.01143   0
   4 -15  -3 31.8641 3.76898   0
   5 -15  -3  256.75 13.5569   0
   6 -15  -3 1218.12 27.7657   0
   7 -15  -3-6.73427 5.83027   0
   8 -15  -3 100.214 7.95043   0
   9 -15  -3 17.2925 7.35287   0
   8 -16  -3 3.76473 7.36622   0
   7 -16  -3 487.932 19.4354   0
   6 -16  -3 84.4344 7.10148   0
   5 -16  -3 882.311 24.3198   0
   4 -16  -3 140.452 9.12727   0
   3 -16  -3 171.149 11.0461   0
   2 -16  -3 162.971 11.9188   0
   1 -16  -3 2.61291 6.10691   0
   0 -16  -3 177.572 10.9104   0
  -1 -16  -3 24.8125 4.22814   0
  -2 -16  -3-1.59741 5.92459   0
  -3 -16  -3 25.5685 3.70894   0
  -4 -16  -3 134.054 10.7191   0
  -5 -16  -3 11.0217 6.22308   0
  -6 -16  -3 461.224  18.472   0
  -7 -16  -3 112.032 9.27953   0
  -5 -17  -3 281.409 15.7291   0
  -4 -17  -3 73.0562 6.46165   0
  -3 -17  -3 22.3646 3.50081   0
  -2 -17  -3 36.7686  4.1621   0
  -1 -17  -3 81.1398 6.70325   0
   0 -17  -3 133.441 10.4875   0
   1 -17  -3  14.857 3.27443   0
   2 -17  -3-11.9474 6.61484   0
   3 -17  -3 243.214 13.5668   0
   4 -17  -3 395.453 17.7592   0
   5 -17  -3 7.23545 7.23545   0
   6 -17  -3 11.8104 8.63303   0
   7 -17  -3 58.6847 5.04297   0
   4 -18  -3 18.9996 7.91307   0
   3 -18  -3 24.6986 4.48972   0
   2 -18  -3 83.8729 7.27553   0
   1 -18  -3  57.823  5.0747   0
   0 -18  -3   9.163 6.43859   0
  -1 -18  -3-4.91534 6.67956   0
  -2 -18  -3 8.00126 3.33301   0
  -3 -18  -3-1.90523  6.8568   0
   3 -19  -2 3.88144 5.48755   0
   2 -19  -2 112.945  7.6538   0
   1 -19  -2 13.3025 7.03162   0
   0 -19  -2  27.308 4.71571   0
  -1 -19  -2 8.26618  8.5537   0
  -2 -19  -2 104.951 6.84618   0
  -5 -18  -2 294.911 16.2742   0
  -4 -18  -2 15.6145 4.18501   0
  -3 -18  -2 4.24549 6.33243   0
  -2 -18  -2 160.754 11.9369   0
  -1 -18  -2 808.089 24.1494   0
   0 -18  -2 66.9788 6.98954   0
   1 -18  -2 138.184 10.9564   0
   2 -18  -2 128.616 8.80187   0
   3 -18  -2 603.605 20.6322   0
   4 -18  -2 164.771 12.3265   0
   5 -18  -2 60.8191 4.89019   0
   6 -18  -2-10.3463 8.12482   0
   7 -17  -2 24.2522 4.59408   0
   6 -17  -2 275.758   13.92   0
   5 -17  -2 137.132 9.44429   0
   4 -17  -2  171.82 12.0422   0
   3 -17  -2 17.7007 6.95565   0
   2 -17  -2  260.43 13.1863   0
   1 -17  -2 27.6403 3.72277   0
   0 -17  -2 488.568 17.9822   0
  -1 -17  -2 3.26208 5.48437   0
  -2 -17  -2 149.793 11.1532   0
  -3 -17  -2 104.127  8.3204   0
  -4 -17  -2 57.6756 6.00724   0
  -5 -17  -2 176.858 12.6713   0
  -6 -17  -2 81.7641 5.64419   0
  -7 -17  -2 31.8291  4.5441   0
  -8 -16  -2 127.099 9.52303   0
  -7 -16  -2 152.174 11.9806   0
  -6 -16  -2  57.196   4.395   0
  -5 -16  -2 23.2162 3.74226   0
  -4 -16  -2 144.687 10.7145   0
  -3 -16  -2 65.5291 4.41061   0
  -2 -16  -2 29.4458 3.71882   0
  -1 -16  -2 4.50071 4.82582   0
   0 -16  -2 93.6288 6.63408   0
   1 -16  -2 303.661 14.3459   0
   2 -16  -2 69.5245 4.89996   0
   3 -16  -2-3.06217 6.24642   0
   4 -16  -2 6.26178 5.11124   0
   5 -16  -2 103.236  7.8981   0
   6 -16  -2 105.176 8.20193   0
   7 -16  -2 18.5873  6.8732   0
   8 -16  -2 63.6013 5.16378   0
   9 -16  -2 110.255 7.81249   0
  10 -15  -2 12.6621 5.87154   0
   9 -15  -2 7.17831 7.75951   0
   8 -15  -2  11.344 4.87773   0
   7 -15  -2 2.15627 6.83497   0
   6 -15  -2 38.3747 4.04372   0
   5 -15  -2 98.0199  7.4502   0
   4 -15  -2 115.861 9.13706   0
   3 -15  -2-9.83908 5.06646   0
   2 -15  -2 2.29856 6.05524   0
   1 -15  -2 10.4892  6.1052   0
   0 -15  -2 119.438 9.32457   0
  -1 -15  -2-5.51808 5.39658   0
  -2 -15  -2 69.8813 4.63783   0
  -3 -15  -2 155.908 9.89552   0
  -4 -15  -2 18.0444 3.35356   0
  -5 -15  -2 76.5039 5.25027   0
  -6 -15  -2 13.9127 6.05384   0
  -7 -15  -2-3.92654 6.42248   0
  -8 -15  -2-6.50784 6.66013   0
  -9 -15  -2 -1.2497 6.05546   0
 -10 -14  -2 163.725 12.3072   0
  -9 -14  -2 51.3701 4.46653   0
  -8 -14  -2 257.501 14.3905   0
  -7 -14  -2 544.022 18.2841   0
  -6 -14  -2 12.4313 6.34706   0
  -5 -14  -2-1.42431 5.13157   0
  -4 -14  -2 790.655 20.3356   0
  -3 -14  -2  220.84 11.6885   0
  -2 -14  -2 35.3799 3.68331   0
  -1 -14  -2 108.031  7.0124   0
   0 -14  -2  649.26 17.9484   0
   1 -14  -2 3381.82 39.8845   0
   2 -14  -2 164.928 10.4442   0
   3 -14  -2 9.03423 5.42054   0
   4 -14  -2 0.44447 4.73766   0
   5 -14  -2 699.246 19.4813   0
   6 -14  -2 356.649 14.4092   0
   7 -14  -2  20.502 3.59596   0
   8 -14  -2 34.7739 3.97532   0
   9 -14  -2 165.265  11.413   0
  10 -14  -2 412.907 17.5908   0
  11 -14  -2 1.26284 6.64011   0
  12 -13  -2-4.48249 6.79997   0
  11 -13  -2 326.696 15.5831   0
  10 -13  -2  78.973 6.72305   0
   9 -13  -2 32.5778 3.62651   0
   8 -13  -2 163.612 10.8387   0
   7 -13  -2 213.359 11.2129   0
   6 -13  -2 282.714 12.9911   0
   5 -13  -2 60.0764 4.87515   0
   4 -13  -2 750.304 18.8701   0
   3 -13  -2 56.8217 4.68726   0
   2 -13  -2 525.437 15.3698   0
   1 -13  -2 45.2974 4.02084   0
   0 -13  -2 712.685 17.8451   0
  -1 -13  -2   97.37 6.69015   0
  -2 -13  -2 377.673 13.5207   0
  -3 -13  -2 181.619  10.095   0
  -4 -13  -2 570.995 17.3798   0
  -5 -13  -2  222.11 11.0838   0
  -6 -13  -2 108.678 7.83035   0
  -7 -13  -2 297.331 13.5567   0
  -8 -13  -2 106.134  7.7265   0
  -9 -13  -2 276.259 14.9719   0
 -10 -13  -2 41.4744 4.23435   0
 -11 -13  -2 201.948  14.195   0
 -11 -12  -2 135.334 8.93622   0
 -10 -12  -2 147.239 11.5873   0
  -9 -12  -2 128.708  8.5718   0
  -8 -12  -2 21.1264 3.29281   0
  -7 -12  -2 77.5683 6.39271   0
  -6 -12  -2 988.318 22.0528   0
  -5 -12  -2 737.674 18.3963   0
  -4 -12  -2 260.844 11.5117   0
  -3 -12  -2 84.9272 6.56073   0
  -2 -12  -2 451.036 13.8461   0
  -1 -12  -2 666.492 16.7046   0
   0 -12  -2 134.028  8.6648   0
   1 -12  -2  2.7879  3.7541   0
   2 -12  -2 60.1635 5.34496   0
   3 -12  -2 763.396 17.8091   0
   4 -12  -2 10.0903 5.13577   0
   5 -12  -2 20.3976  2.8218   0
   6 -12  -2 124.363  8.7952   0
   7 -12  -2 541.309 17.3434   0
   8 -12  -2 924.603 22.4517   0
   9 -12  -2 2.96338 4.98617   0
  10 -12  -2  10.033 5.51765   0
  11 -12  -2 39.6694 4.35816   0
  12 -12  -2 164.318 12.1973   0
  13 -11  -2 0.62893 5.33578   0
  12 -11  -2 29.6338 4.07275   0
  11 -11  -2 40.0725 4.09832   0
  10 -11  -2 2.49681 5.57991   0
   9 -11  -2 7.42243 5.86725   0
   8 -11  -2 19.8754 3.18813   0
   7 -11  -2   66.84 6.20924   0
   6 -11  -2-5.70025  5.0557   0
   5 -11  -2 337.087 12.4579   0
   4 -11  -2 125.035 8.17544   0
   3 -11  -2 63.1804 4.72546   0
   2 -11  -2 29.5549  2.6137   0
   1 -11  -2 108.003 6.88525   0
   0 -11  -2  139.21 7.60826   0
  -1 -11  -2 53.6467 4.13054   0
  -2 -11  -2 78.3474 5.85897   0
  -3 -11  -2 9.18541 4.53241   0
  -4 -11  -2 191.672 9.97957   0
  -5 -11  -2 28.7953 3.07552   0
  -6 -11  -2 323.585 12.9474   0
  -7 -11  -2-2.56398  5.1179   0
  -8 -11  -2  3.1983 5.02877   0
  -9 -11  -2  30.031 3.30995   0
 -10 -11  -2 34.7415 3.78412   0
 -11 -11  -2 26.6915 3.99719   0
 -12 -11  -2-4.30145 6.35647   0
 -13 -10  -2 44.1377 4.44096   0
 -12 -10  -2 2.93817  5.3531   0
 -11 -10  -2 113.368 8.23637   0
 -10 -10  -2 634.131 19.5009   0
  -9 -10  -2 98.4318 7.42559   0
  -8 -10  -2 189.193 10.4466   0
  -7 -10  -2 13.5665  5.1414   0
  -6 -10  -2 1022.33  21.042   0
  -5 -10  -2 558.477 15.1865   0
  -4 -10  -2 73.1472 5.31943   0
  -3 -10  -2 48.6962 3.83387   0
  -2 -10  -2 451.627 12.7359   0
  -1 -10  -2 1320.07 20.7246   0
   0 -10  -2 464.754 12.2045   0
   1 -10  -2 32.9129 3.27222   0
   2 -10  -2 536.185 13.5525   0
   3 -10  -2 1506.35 22.4103   0
   4 -10  -2 339.777 11.8096   0
   5 -10  -2 30.6989  2.7835   0
   6 -10  -2 4.57579 4.40483   0
   7 -10  -2 859.934 19.2248   0
   8 -10  -2 656.681 18.1541   0
   9 -10  -2 2.62179 4.77972   0
  10 -10  -2 108.476 7.80236   0
  11 -10  -2 99.7071 7.81046   0
  12 -10  -2 489.689 17.9452   0
  13 -10  -2 31.1138 4.41589   0
  14  -9  -2  9.4377 3.79736   0
  13  -9  -2 256.176 14.3034   0
  12  -9  -2 3.69852  6.3663   0
  11  -9  -2  153.17  10.348   0
  10  -9  -2 18.3377 6.27394   0
   9  -9  -2 1122.63 23.3209   0
   8  -9  -2 712.316 17.6825   0
   7  -9  -2 882.466 18.7947   0
   6  -9  -2 599.823 15.1202   0
   5  -9  -2 9.13179  4.3499   0
   4  -9  -2 1831.68 24.2036   0
   3  -9  -2 6.27272 3.65323   0
   2  -9  -2 245.887 9.41205   0
   1  -9  -2-22.5023 6.44071   0
   0  -9  -2 112.082 6.58006   0
  -1  -9  -2 25.1931 2.34681   0
  -2  -9  -2 1854.73 23.5455   0
  -3  -9  -2  597.47 14.0476   0
  -4  -9  -2 1396.38 21.7052   0
  -5  -9  -2 780.777 16.9808   0
  -6  -9  -2 52.4411    4.00   0
  -7  -9  -2 2034.43 29.3917   0
  -8  -9  -2 1.62506 4.92532   0
  -9  -9  -2 276.172 13.0856   0
 -10  -9  -2 15.7716 6.46525   0
 -11  -9  -2 167.176 11.9024   0
 -12  -9  -2 0.56283 6.93483   0
 -13  -9  -2 328.829 16.1894   0
 -13  -8  -2 160.805 11.8824   0
 -12  -8  -2 480.705  18.011   0
 -11  -8  -2 128.346 9.90057   0
 -10  -8  -2 24.0908 3.30835   0
  -9  -8  -2 29.8323 3.15659   0
  -8  -8  -2 1686.42 26.9468   0
  -7  -8  -2 404.856 12.8472   0
  -6  -8  -2 16.6957 2.43521   0
  -5  -8  -2 178.744 8.72973   0
  -4  -8  -2 1536.63 21.8525   0
  -3  -8  -2 2781.56  28.211   0
  -2  -8  -2 349.927 10.0864   0
  -1  -8  -2  6.1469 3.48959   0
   0  -8  -2 730.798 13.9805   0
   1  -8  -2 1281.71 18.2961   0
   2  -8  -2 1195.76 17.7778   0
   3  -8  -2 455.286 11.4095   0
   4  -8  -2 150.164 7.49013   0
   5  -8  -2 1081.52 18.4572   0
   6  -8  -2 1113.76 19.4757   0
   7  -8  -2 107.265 8.05997   0
   8  -8  -2  305.11 11.8531   0
   9  -8  -2 1160.91 22.9193   0
  10  -8  -2 635.979 17.9956   0
  11  -8  -2-13.4779 5.59309   0
  12  -8  -2 11.1662 5.92161   0
  13  -8  -2 57.1808  4.9463   0
  14  -8  -2 498.432 19.4108   0
  15  -7  -2 42.1088 4.76109   0
  14  -7  -2 9.93795 6.04786   0
  13  -7  -2 69.1178 5.21014   0
  12  -7  -2 60.0263 5.02325   0
  11  -7  -2 179.728  11.098   0
  10  -7  -2 41.4596  3.5113   0
   9  -7  -2 16.0806 2.80276   0
   8  -7  -2 5.05708 4.25117   0
   7  -7  -2 0.31204 3.29155   0
   6  -7  -2 34.2693 3.10808   0
   5  -7  -2 573.852 12.7858   0
   4  -7  -2 8.58818 3.40514   0
   3  -7  -2 663.058 13.0885   0
   2  -7  -2 349.753 10.2222   0
   1  -7  -2 246.063 8.06401   0
   0  -7  -2 633.395 12.3548   0
  -1  -7  -2  270.48 8.23192   0
  -2  -7  -2 255.365 8.23079   0
  -3  -7  -2 295.864 9.92396   0
  -4  -7  -2  172.07 7.54754   0
  -5  -7  -2 10.6633 2.09457   0
  -6  -7  -2 23.5578 2.25457   0
  -7  -7  -2 -0.6613 4.10809   0
  -8  -7  -2 163.731 9.11786   0
  -9  -7  -2 250.122  11.442   0
 -10  -7  -2-11.3514 5.52039   0
 -11  -7  -2 168.329 10.8399   0
 -12  -7  -2 9.42501 7.13894   0
 -13  -7  -2 26.0008 3.78613   0
 -14  -7  -2-0.62383 6.08742   0
 -14  -6  -2 24.1668 3.88197   0
 -13  -6  -2  199.51 13.1195   0
 -12  -6  -2 247.878 13.1733   0
 -11  -6  -2 28.3784 3.26557   0
 -10  -6  -2 90.7423 6.29125   0
  -9  -6  -2 54.9216 5.28979   0
  -8  -6  -2 536.947  14.808   0
  -7  -6  -2 115.855 7.34426   0
  -6  -6  -2 102.643 6.30368   0
  -5  -6  -2 153.005 7.21771   0
  -4  -6  -2 561.332 12.2628   0
  -3  -6  -2 3729.50 29.4937   0
  -2  -6  -2 220.916 7.40232   0
  -1  -6  -2 20.9774 1.61519   0
   0  -6  -2 726.518  12.352   0
   1  -6  -2 2147.25 20.7188   0
   2  -6  -2 1478.79 17.5683   0
   3  -6  -2  134.88 6.10123   0
   4  -6  -2 1094.67 16.3749   0
   5  -6  -2 2201.90 23.9848   0
   6  -6  -2  245.23 9.14453   0
   7  -6  -2 4.05114 3.83951   0
   8  -6  -2 15.1671 2.29927   0
   9  -6  -2 454.343 14.0475   0
  10  -6  -2 154.802 9.65427   0
  11  -6  -2 165.441 9.99456   0
  12  -6  -2 14.3204 3.31716   0
  13  -6  -2 6.75301  6.1253   0
  14  -6  -2 209.506 13.0339   0
  15  -6  -2 14.9499  6.4739   0
  15  -5  -2 293.857 15.7815   0
  14  -5  -2  19.508 6.80442   0
  13  -5  -2 401.487 16.5619   0
  12  -5  -2 25.6308 3.60939   0
  11  -5  -2 29.7344 3.28019   0
  10  -5  -2 323.491 12.4027   0
   9  -5  -2  147.83 8.20938   0
   8  -5  -2 392.744 12.2155   0
   7  -5  -2 194.097 8.30025   0
   6  -5  -2 0.97895  2.8662   0
   5  -5  -2 1.76523  4.8216   0
   4  -5  -2 3830.25 28.8422   0
   3  -5  -2 389.444 9.22906   0
   2  -5  -2 6673.46 34.8422   0
   1  -5  -2 36.8966  2.8684   0
   0  -5  -2 3454.56 24.5133   0
  -1  -5  -2 1567.61 16.9488   0
  -2  -5  -2 1762.73 18.4849   0
  -3  -5  -2 505.195 10.4935   0
  -4  -5  -2 669.166 12.7112   0
  -5  -5  -2  85.883 5.70211   0
  -6  -5  -2 96.4316 5.94166   0
  -7  -5  -2 732.318 15.7036   0
  -8  -5  -2 166.679 8.61737   0
  -9  -5  -2 468.795 14.1603   0
 -10  -5  -2 55.6647 4.76152   0
 -11  -5  -2 309.666 13.4049   0
 -12  -5  -2 198.764 11.3485   0
 -13  -5  -2 303.947 14.1401   0
 -14  -5  -2 215.032  12.981   0
 -14  -4  -2  284.22 15.7102   0
 -13  -4  -2 12.2291 6.08445   0
 -12  -4  -2 127.274 9.09099   0
 -11  -4  -2 471.112 15.7866   0
 -10  -4  -2 1306.46 24.3542   0
  -9  -4  -2 256.652 10.9162   0
  -8  -4  -2 20.5132 2.46843   0
  -7  -4  -2 227.565 8.82924   0
  -6  -4  -2 400.926 10.9803   0
  -5  -4  -2 1600.00 20.1026   0
  -4  -4  -2   4.853 3.27905   0
  -3  -4  -2 7.03424 2.77535   0
  -2  -4  -2 2899.56 22.5127   0
  -1  -4  -2 7821.88 35.3654   0
   0  -4  -2 34.7197 2.42442   0
   1  -4  -2 2899.06 21.2808   0
   2  -4  -2 584.739 9.88548   0
   3  -4  -2 5922.56 32.6379   0
   4  -4  -2 3550.38 26.6821   0
   5  -4  -2  209.88 7.59908   0
   6  -4  -2 27.2286 2.21675   0
   7  -4  -2 1612.07 21.8735   0
   8  -4  -2 219.777 9.27523   0
   9  -4  -2 59.0286 4.91144   0
  10  -4  -2 10.6055 4.89643   0
  11  -4  -2 463.834  15.072   0
  12  -4  -2 826.536 21.2199   0
  13  -4  -2  68.668 5.31195   0
  14  -4  -2 47.6094  4.1759   0
  15  -4  -2 10.8386 5.52153   0
  15  -3  -2 10.1417 6.82279   0
  14  -3  -2  13.476 3.21248   0
  13  -3  -2 4.41885 5.57739   0
  12  -3  -2 12.4347 5.72569   0
  11  -3  -2  127.55 8.82196   0
  10  -3  -2 143.125 8.67236   0
   9  -3  -2 192.925 8.96303   0
   8  -3  -2 367.937 11.3477   0
   7  -3  -2 22.7759 2.31741   0
   6  -3  -2 1942.02 22.2375   0
   5  -3  -2 3.51988 3.10157   0
   4  -3  -2 807.899 12.5871   0
   3  -3  -2 766.783 11.4081   0
   2  -3  -2 1083.91 12.7928   0
   1  -3  -2 194.607 5.66033   0
   0  -3  -2 3317.05 21.2921   0
  -1  -3  -2 2468.49 18.8091   0
  -2  -3  -2 1150.91 13.6082   0
  -3  -3  -2 6.28854 2.32224   0
  -4  -3  -2 724.304  12.539   0
  -5  -3  -2 502.961 11.3314   0
  -6  -3  -2 691.854 14.3487   0
  -7  -3  -2 146.745 7.57373   0
  -8  -3  -2 256.335 10.2708   0
  -9  -3  -2 25.7944 2.79906   0
 -10  -3  -2 107.571 7.69739   0
 -11  -3  -2 167.048  11.708   0
 -12  -3  -2 11.1356 6.43218   0
 -13  -3  -2-4.80862 6.73616   0
 -14  -3  -2 46.5913 4.28207   0
 -15  -3  -2 56.2016 4.78034   0
 -15  -2  -2 8.09091 6.49679   0
 -14  -2  -2  116.80 8.87724   0
 -13  -2  -2 12.4711 5.08531   0
 -12  -2  -2-0.95547 6.81154   0
 -11  -2  -2 55.3237 4.54293   0
 -10  -2  -2 808.705 20.1642   0
  -9  -2  -2 1182.73 23.3551   0
  -8  -2  -2 9.80867 4.82927   0
  -7  -2  -2 199.091 9.13683   0
  -6  -2  -2 497.884  12.679   0
  -5  -2  -2 284.487 8.64612   0
  -4  -2  -2 1315.89 16.5403   0
  -3  -2  -2 1443.71 16.0903   0
  -2  -2  -2 6658.39 31.8466   0
  -1  -2  -2 138.798 4.75686   0
   0  -2  -2 656.858 9.26698   0
   1  -2  -2 210.529 6.23837   0
   2  -2  -2 1006.16 11.9014   0
   3  -2  -2 1023.90 12.7962   0
   4  -2  -2 1992.65 18.8931   0
   5  -2  -2 1594.11 18.2258   0
   6  -2  -2  210.74 7.48718   0
   7  -2  -2 3.46953 2.99312   0
   8  -2  -2 760.564 15.9238   0
   9  -2  -2 11.7763 2.24361   0
  10  -2  -2 200.526 10.2299   0
  11  -2  -2  556.42 16.2575   0
  12  -2  -2  413.77 15.9639   0
  13  -2  -2  49.849 4.41059   0
  14  -2  -2 19.9683  7.2659   0
  15  -2  -2 80.7465 7.02009   0
  16  -2  -2 53.5533 4.84027   0
  16  -1  -2-10.4043 6.63131   0
  15  -1  -2  106.82 8.11213   0
  14  -1  -2 2.15425 6.29623   0
  13  -1  -2 213.141 12.4244   0
  12  -1  -2 191.096 10.8191   0
  11  -1  -2 1061.07 22.2441   0
  10  -1  -2 15.6266 5.52572   0
   9  -1  -2  443.58  13.472   0
   8  -1  -2 185.994 8.52307   0
   7  -1  -2 1112.68 17.7299   0
   6  -1  -2 813.202 15.0815   0
   5  -1  -2 825.564  13.343   0
   4  -1  -2 878.182  12.673   0
   3  -1  -2 210.985 6.06376   0
   2  -1  -2 3.36532 1.89367   0
   1  -1  -2 1062.01 11.5316   0
   0  -1  -2 3414.68  20.689   0
  -1  -1  -2 1172.78  12.698   0
  -2  -1  -2 171.333 5.47612   0
  -3  -1  -2 1012.42 13.9908   0
  -4  -1  -2 614.065 12.0904   0
  -5  -1  -2 3461.80 30.4347   0
  -6  -1  -2  227.02 9.06967   0
  -7  -1  -2 1594.78 22.9355   0
  -8  -1  -2 85.1787  6.6809   0
  -9  -1  -2  561.62 15.4898   0
 -10  -1  -2 5.50769 5.64433   0
 -11  -1  -2 848.109 20.4344   0
 -12  -1  -2 36.5766 3.56944   0
 -13  -1  -2 75.8307 6.50553   0
 -14  -1  -2-2.26146 5.42751   0
 -15  -1  -2 86.4601 6.81523   0
 -15   0  -2 6.19033 6.19033   0
 -14   0  -2 46.9637 3.94298   0
 -13   0  -2  5.1357 5.85067   0
 -12   0  -2 783.118 21.0823   0
 -11   0  -2 228.108  11.353   0
 -10   0  -2 373.453 13.2311   0
  -9   0  -2 505.491  14.342   0
  -8   0  -2 1806.76  25.141   0
  -7   0  -2 807.973 15.9086   0
  -6   0  -2 2372.07 25.6285   0
  -5   0  -2 915.049  15.019   0
  -4   0  -2 6783.39 38.0843   0
  -3   0  -2 6451.38 34.7283   0
  -2   0  -2 82.3878 4.34474   0
  -1   0  -2 292.381 7.36991   0
   0   0  -2 2918.67 19.6031   0
   1   0  -2 4924.52   25.42   0
   2   0  -2 2349.15 18.1621   0
   3   0  -2 3602.93 23.9566   0
   4   0  -2 395.474 8.89361   0
   5   0  -2 6589.39 37.1957   0
   6   0  -2 2299.51  23.885   0
   7   0  -2 1342.08 19.4462   0
   8   0  -2 1019.81 18.2774   0
   9   0  -2 641.989 15.7108   0
  10   0  -2 2438.94 31.8911   0
  11   0  -2 74.9184 4.79179   0
  12   0  -2 299.054 13.5524   0
  13   0  -2 170.818 11.1474   0
  14   0  -2 186.397 12.5283   0
  15   0  -2 16.7447 6.50249   0
  16   0  -2 110.521 7.29676   0
  16   1  -2 10.7646  6.5276   0
  15   1  -2 108.937 8.73142   0
  14   1  -2-0.56408 6.13983   0
  13   1  -2 230.957 12.5497   0
  12   1  -2 184.651 11.3863   0
  11   1  -2 1114.98 23.9385   0
  10   1  -2 21.0191  3.0217   0
   9   1  -2 516.552 15.0525   0
   8   1  -2  207.29 9.15797   0
   7   1  -2 1260.91 19.8491   0
   6   1  -2 970.676 16.3506   0
   5   1  -2 925.989 15.0844   0
   4   1  -2 1003.56 14.6899   0
   3   1  -2  230.97 6.73662   0
   2   1  -2 7.74715 1.25798   0
   1   1  -2 1108.54 12.7056   0
   0   1  -2 3585.20 22.3882   0
  -1   1  -2 1281.23 13.5892   0
  -2   1  -2 110.656 4.95819   0
  -3   1  -2 992.186 13.5084   0
  -4   1  -2 572.624 11.1721   0
  -5   1  -2 3238.64 27.7777   0
  -6   1  -2 213.531 8.53911   0
  -7   1  -2 1519.27 21.7995   0
  -8   1  -2 91.3017 6.51486   0
  -9   1  -2 539.543 14.8205   0
 -10   1  -2 10.8959 4.73822   0
 -11   1  -2 833.139 20.3893   0
 -12   1  -2 31.5198 3.56504   0
 -13   1  -2 71.5537  6.1752   0
 -14   1  -2 1.15758 5.70737   0
 -15   1  -2 90.7448 6.88055   0
 -15   1  -1 21.0907 7.93034   0
 -14   1  -1 76.8269 5.97999   0
 -13   1  -1 516.498 18.0817   0
 -12   1  -1 481.719 16.9007   0
 -11   1  -1 59.9595 4.97992   0
 -10   1  -1 114.272 8.32327   0
  -9   1  -1 667.243 15.4793   0
  -8   1  -1 900.874 16.8293   0
  -7   1  -1 898.119 15.7602   0
  -6   1  -1 8.66386 3.10933   0
  -5   1  -1 651.057 11.4533   0
  -4   1  -1 3295.18 22.5981   0
  -3   1  -1 1164.47 12.1533   0
  -2   1  -1 0.47368 2.02392   0
  -1   1  -1 167.371 3.86336   0
   0   1  -1 5035.86  18.255   0
   1   1  -1 3788.67 17.0497   0
   2   1  -1 25.2311 1.97157   0
   3   1  -1 402.766 7.70422   0
   4   1  -1 1661.78 16.8528   0
   5   1  -1 4836.63 31.3886   0
   6   1  -1 265.844 8.73542   0
   7   1  -1 225.115 8.63429   0
   8   1  -1 52.3431 3.85698   0
   9   1  -1 1023.84 19.7455   0
  10   1  -1 914.585 19.9632   0
  11   1  -1   1.223 4.61305   0
  12   1  -1 45.8608  3.6599   0
  13   1  -1 263.785 13.0789   0
  14   1  -1 44.3386 4.28163   0
  15   1  -1-1.82211 5.46634   0
  16   1  -1 31.7208 4.62902   0
  16   0  -1 2.62343 7.12371   0
  15   0  -1-1.79507 6.61997   0
  14   0  -1-2.71019 6.09533   0
  13   0  -1 2.44226 5.71593   0
  12   0  -1  7.4694 5.36798   0
  11   0  -1 4.32262  4.1768   0
  10   0  -1-2.45425 4.60564   0
   9   0  -1-4.64363  4.1929   0
   8   0  -1-1.90543 3.63191   0
   7   0  -1    0.00 3.16382   0
   6   0  -1 3.02401 2.67263   0
   5   0  -1-3.19662 2.84381   0
   4   0  -1 10.8217 1.23954   0
   3   0  -1 3.57456 2.01137   0
   2   0  -1 2.42253 1.61502   0
   1   0  -1 2.36248 0.73681   0
   0   0  -1 1.51744 1.83561   0
  -1   0  -1-0.39952 1.69794   0
  -2   0  -1 14.4523 1.13696   0
  -3   0  -1    0.00 2.18569   0
  -4   0  -1 5.34499 2.66718   0
  -5   0  -1 9.32902 1.36648   0
  -6   0  -1-0.41342 2.54105   0
  -7   0  -1 0.95296 2.95918   0
  -8   0  -1 0.55067  3.3841   0
  -9   0  -1 -5.0054 3.69398   0
 -10   0  -1-3.88596 4.07625   0
 -11   0  -1-1.19233 4.50881   0
 -12   0  -1 4.88161 4.59092   0
 -13   0  -1 2.95859 5.66645   0
 -14   0  -1-4.90754 5.75056   0
 -15   0  -1    0.00 5.70372   0
 -15  -1  -1  26.393 3.60087   0
 -14  -1  -1 60.8213 5.20751   0
 -13  -1  -1 557.549 18.3057   0
 -12  -1  -1 481.189 16.3355   0
 -11  -1  -1 64.4709 4.37431   0
 -10  -1  -1 119.349 7.68863   0
  -9  -1  -1 645.061 15.2005   0
  -8  -1  -1 896.155 16.7515   0
  -7  -1  -1 919.236 15.5737   0
  -6  -1  -1  2.9459 4.00314   0
  -5  -1  -1 721.175  12.451   0
  -4  -1  -1 3922.68 27.2881   0
  -3  -1  -1 1199.48 13.1044   0
  -2  -1  -1 6.42229  2.1625   0
  -1  -1  -1 163.267 3.76737   0
   0  -1  -1 4761.83 17.1185   0
   1  -1  -1 3897.58 16.1536   0
   2  -1  -1 20.4238 1.77734   0
   3  -1  -1 343.797 6.57016   0
   4  -1  -1 1435.31 14.4615   0
   5  -1  -1 4136.59 27.2987   0
   6  -1  -1 235.619 7.63437   0
   7  -1  -1  196.74 7.71672   0
   8  -1  -1 34.8729  3.0204   0
   9  -1  -1 944.435 18.1417   0
  10  -1  -1 835.296 18.2667   0
  11  -1  -1 3.09813 4.48871   0
  12  -1  -1 48.6618 3.89663   0
  13  -1  -1 234.973   13.17   0
  14  -1  -1 39.7323 4.22924   0
  15  -1  -1 0.59441 6.49754   0
  16  -1  -1  33.041 4.34939   0
  16  -2  -1  53.383 4.71596   0
  15  -2  -1 123.884 9.31671   0
  14  -2  -1 44.7334 3.88015   0
  13  -2  -1 165.393 10.5704   0
  12  -2  -1 306.359 13.7918   0
  11  -2  -1 26.1413 3.19044   0
  10  -2  -1 504.363 14.7702   0
   9  -2  -1 368.311 12.1627   0
   8  -2  -1 701.935 14.9382   0
   7  -2  -1 266.992 8.83569   0
   6  -2  -1 3003.72 25.6996   0
   5  -2  -1 82.6159 4.76824   0
   4  -2  -1 3410.23 22.6198   0
   3  -2  -1 317.599 7.37921   0
   2  -2  -1 2663.24 16.7821   0
   1  -2  -1 1511.32  10.996   0
   0  -2  -1 1307.07 9.92315   0
  -1  -2  -1 4291.50  18.901   0
  -2  -2  -1 984.976  10.217   0
  -3  -2  -1 383.871 7.41177   0
  -4  -2  -1 258.118 6.85296   0
  -5  -2  -1 1613.23 17.8216   0
  -6  -2  -1 31.3165   2.351   0
  -7  -2  -1 1589.06 21.5438   0
  -8  -2  -1 167.701 7.97508   0
  -9  -2  -1 765.226 17.0813   0
 -10  -2  -1 311.552 12.2282   0
 -11  -2  -1 772.796 19.3351   0
 -12  -2  -1 652.249   18.66   0
 -13  -2  -1 41.2106 4.25967   0
 -14  -2  -1 141.081 10.8298   0
 -15  -2  -1 1.83271  6.4398   0
 -15  -3  -1 460.525 19.6265   0
 -14  -3  -1 488.131 18.9344   0
 -13  -3  -1 16.2632 3.23323   0
 -12  -3  -1 6.57583 6.09658   0
 -11  -3  -1 591.508  19.139   0
 -10  -3  -1 678.604 18.9309   0
  -9  -3  -1 97.9875 6.25381   0
  -8  -3  -1 38.3652 3.07087   0
  -7  -3  -1 1008.10 17.1263   0
  -6  -3  -1 3853.79 30.2341   0
  -5  -3  -1 619.277 11.6677   0
  -4  -3  -1 434.442 8.89068   0
  -3  -3  -1 5.79069  2.1139   0
  -2  -3  -1 3098.45 19.3269   0
  -1  -3  -1 1503.31 12.5564   0
   0  -3  -1 39.1782 2.64867   0
   1  -3  -1 610.086 7.92841   0
   2  -3  -1 3816.05 20.8301   0
   3  -3  -1 4227.09 23.9574   0
   4  -3  -1 30.1201 2.63136   0
   5  -3  -1 458.501  9.8103   0
   6  -3  -1 389.326 9.77715   0
   7  -3  -1 1936.54 22.6675   0
   8  -3  -1 404.846 11.5434   0
   9  -3  -1 175.365 8.54801   0
  10  -3  -1 123.429 8.13041   0
  11  -3  -1 1137.25 22.8941   0
  12  -3  -1 463.465 15.7182   0
  13  -3  -1  27.963  3.3968   0
  14  -3  -1 24.7782 3.47036   0
  15  -3  -1 108.628 7.38163   0
  15  -4  -1 5.40697 6.16496   0
  14  -4  -1 6.55329 5.35168   0
  13  -4  -1  271.68  13.357   0
  12  -4  -1 56.1227 4.22331   0
  11  -4  -1 27.8769 3.49469   0
  10  -4  -1 158.482 9.29819   0
   9  -4  -1 88.9838 5.78143   0
   8  -4  -1 408.242 11.7238   0
   7  -4  -1 0.99375 3.54338   0
   6  -4  -1 179.154 7.16535   0
   5  -4  -1   15.22 1.62534   0
   4  -4  -1 4.59356 2.62776   0
   3  -4  -1 29.8389 2.67708   0
   2  -4  -1 793.767 10.5149   0
   1  -4  -1 95.1949  4.6896   0
   0  -4  -1 82.2485 3.55599   0
  -1  -4  -1 618.287 9.11249   0
  -2  -4  -1 308.191 7.70904   0
  -3  -4  -1 422.174 8.89851   0
  -4  -4  -1 266.748 7.87614   0
  -5  -4  -1 111.526 5.55379   0
  -6  -4  -1 170.981 7.70039   0
  -7  -4  -1 5.00917 3.48333   0
  -8  -4  -1 524.145 13.6998   0
  -9  -4  -1 0.33984 4.39731   0
 -10  -4  -1 45.8598 3.82608   0
 -11  -4  -1 11.5958 5.70342   0
 -12  -4  -1  98.525  7.4712   0
 -13  -4  -1 40.3814 4.62782   0
 -14  -4  -1 45.5186 5.00804   0
 -15  -4  -1 58.6053 5.49797   0
 -15  -5  -1 150.087 10.4038   0
 -14  -5  -1 74.2057 5.73522   0
 -13  -5  -1 81.4111 6.39238   0
 -12  -5  -1 25.2464 3.15446   0
 -11  -5  -1 223.271 11.9243   0
 -10  -5  -1  377.27 13.9524   0
  -9  -5  -1 10.9273   4.245   0
  -8  -5  -1 50.6222 4.37127   0
  -7  -5  -1 233.335 9.11966   0
  -6  -5  -1 1718.94 21.7173   0
  -5  -5  -1 1025.13 15.9899   0
  -4  -5  -1 51.6654 3.77332   0
  -3  -5  -1 7.92809 1.35138   0
  -2  -5  -1 1637.59 16.5699   0
  -1  -5  -1 775.979 11.1555   0
   0  -5  -1 50.1686 3.38531   0
   1  -5  -1 1499.69 15.1366   0
   2  -5  -1 2898.67 21.7426   0
   3  -5  -1 594.638  10.643   0
   4  -5  -1 501.345 10.4152   0
   5  -5  -1-8.44283 3.60976   0
   6  -5  -1 46.1551 4.00171   0
   7  -5  -1 548.307 13.3021   0
   8  -5  -1 350.332 11.1991   0
   9  -5  -1 128.568 8.03172   0
  10  -5  -1  51.198 3.96923   0
  11  -5  -1 521.743 16.0722   0
  12  -5  -1 132.714   9.604   0
  13  -5  -1  2.0255 5.35095   0
  14  -5  -1 4.45869 6.86961   0
  15  -5  -1 36.0092 4.33201   0
  15  -6  -1 216.352 13.4974   0
  14  -6  -1 109.588 8.06759   0
  13  -6  -1 309.635 14.6975   0
  12  -6  -1 100.925  7.6783   0
  11  -6  -1  302.30 13.2707   0
  10  -6  -1 791.204 19.1041   0
   9  -6  -1 7.29855 4.37712   0
   8  -6  -1 543.283  14.271   0
   7  -6  -1 90.1628 6.27036   0
   6  -6  -1 59.0566  4.7141   0
   5  -6  -1 7.64117 3.41947   0
   4  -6  -1 919.153 14.8272   0
   3  -6  -1 354.394 8.85985   0
   2  -6  -1 1586.84 17.7057   0
   1  -6  -1 647.903 10.9901   0
   0  -6  -1 767.818 11.9699   0
  -1  -6  -1 1776.35 18.1071   0
  -2  -6  -1 334.702 8.28093   0
  -3  -6  -1 2880.54 24.7834   0
  -4  -6  -1 1.69305 3.77681   0
  -5  -6  -1 1570.82 20.2511   0
  -6  -6  -1 29.1554 2.16783   0
  -7  -6  -1 1281.10 21.3854   0
  -8  -6  -1 116.055 7.22705   0
  -9  -6  -1  527.60 15.4301   0
 -10  -6  -1 109.577 8.29958   0
 -11  -6  -1 16.4241 5.47815   0
 -12  -6  -1 8.16629 4.45434   0
 -13  -6  -1 130.954 8.76431   0
 -14  -6  -1 130.321 9.78082   0
 -14  -7  -1 4.46861 7.53219   0
 -13  -7  -1 621.955 21.3544   0
 -12  -7  -1 314.135 15.2169   0
 -11  -7  -1 25.5276 3.20118   0
 -10  -7  -1 79.2816 5.95476   0
  -9  -7  -1  120.73 8.47851   0
  -8  -7  -1 1449.07 24.0634   0
  -7  -7  -1 8.75846 2.39324   0
  -6  -7  -1 220.382 9.11061   0
  -5  -7  -1 805.224 15.6258   0
  -4  -7  -1 5554.78  38.138   0
  -3  -7  -1 2333.10 23.7343   0
  -2  -7  -1 1136.42 16.0687   0
  -1  -7  -1 60.7134 4.62015   0
   0  -7  -1 2877.42 24.5002   0
   1  -7  -1 3132.05  25.971   0
   2  -7  -1 99.3239 5.42167   0
   3  -7  -1 1.04249 3.43821   0
   4  -7  -1 2558.05 25.6181   0
   5  -7  -1 1476.83 20.4592   0
   6  -7  -1 232.674 8.90772   0
   7  -7  -1 128.325 7.59573   0
   8  -7  -1 36.8973 3.29225   0
   9  -7  -1 1638.67 26.6179   0
  10  -7  -1  419.28 14.6543   0
  11  -7  -1 32.8408 3.21673   0
  12  -7  -1 111.631 8.14041   0
  13  -7  -1 277.057 14.5051   0
  14  -7  -1 451.976   19.20   0
  15  -7  -1 10.9027 7.51074   0
  14  -8  -1 83.6541 7.08557   0
  13  -8  -1   42.51 4.12298   0
  12  -8  -1-8.62883 5.98077   0
  11  -8  -1 162.641 10.1179   0
  10  -8  -1 20.2904 3.14557   0
   9  -8  -1 80.1683 6.09801   0
   8  -8  -1 649.122 16.5507   0
   7  -8  -1 12.5096  4.3372   0
   6  -8  -1 121.724 7.22694   0
   5  -8  -1 22.0894 2.29826   0
   4  -8  -1 97.9717 6.15145   0
   3  -8  -1 389.272 10.5255   0
   2  -8  -1 33.1393  2.8193   0
   1  -8  -1 625.337 12.7221   0
   0  -8  -1  121.09 5.98023   0
  -1  -8  -1 1134.14 17.0699   0
  -2  -8  -1 13.7609  2.0275   0
  -3  -8  -1 2019.58 23.4527   0
  -4  -8  -1 6.43745 3.46477   0
  -5  -8  -1 52.7319 4.52073   0
  -6  -8  -1 71.1831 5.08666   0
  -7  -8  -1 343.535 11.9536   0
  -8  -8  -1 4.76905 5.40425   0
  -9  -8  -1 519.011 15.9176   0
 -10  -8  -1 33.4746 3.35862   0
 -11  -8  -1 110.039 7.87234   0
 -12  -8  -1 107.398  8.3166   0
 -13  -8  -1-3.53799 6.29206   0
 -14  -8  -1 62.3732 4.88753   0
 -13  -9  -1 154.752 11.8723   0
 -12  -9  -1 132.291 8.51047   0
 -11  -9  -1 153.899 10.7644   0
 -10  -9  -1 93.5479 7.14757   0
  -9  -9  -1 270.852 12.4435   0
  -8  -9  -1 11.3219  5.1408   0
  -7  -9  -1 1.43095 4.77656   0
  -6  -9  -1 697.433 16.9014   0
  -5  -9  -1 362.026 11.5651   0
  -4  -9  -1 375.393 11.4715   0
  -3  -9  -1 384.332 11.0567   0
  -2  -9  -1-8.11986 3.96949   0
  -1  -9  -1 4.67219 3.90856   0
   0  -9  -1-1.45677 3.35559   0
   1  -9  -1  785.64 15.3807   0
   2  -9  -1 533.185 12.7891   0
   3  -9  -1 290.047 9.39428   0
   4  -9  -1 38.7064 2.75326   0
   5  -9  -1 73.1807 4.96447   0
   6  -9  -1 97.0341 6.65388   0
   7  -9  -1 14.4875 5.06711   0
   8  -9  -1 423.325  14.321   0
   9  -9  -1 731.179 19.3358   0
  10  -9  -1 19.8461 3.18021   0
  11  -9  -1 52.7898 4.40167   0
  12  -9  -1 24.9776 3.68059   0
  13  -9  -1 22.5143 7.81437   0
  14  -9  -1 30.3376 4.44803   0
  13 -10  -1 56.9827 5.06625   0
  12 -10  -1 12.7559  6.9082   0
  11 -10  -1 4.60015 5.66949   0
  10 -10  -1 170.776 10.8436   0
   9 -10  -1 57.1288 4.31161   0
   8 -10  -1 723.438 18.6705   0
   7 -10  -1 21.7452 3.09064   0
   6 -10  -1 508.013 14.7947   0
   5 -10  -1 123.597 8.09019   0
   4 -10  -1 368.027  12.164   0
   3 -10  -1 134.364 7.74633   0
   2 -10  -1 1389.99 21.3458   0
   1 -10  -1 37.8408 3.18861   0
   0 -10  -1 320.256 10.5619   0
  -1 -10  -1 447.488 12.4338   0
  -2 -10  -1 122.625 7.08302   0
  -3 -10  -1 247.534  9.8615   0
  -4 -10  -1  27.879  2.5866   0
  -5 -10  -1 39.0958 3.01124   0
  -6 -10  -1 55.0464 3.97294   0
  -7 -10  -1 130.773 8.51353   0
  -8 -10  -1 71.0119 5.49437   0
  -9 -10  -1 253.144 12.5431   0
 -10 -10  -1-1.47371 5.44765   0
 -11 -10  -1 101.856 8.52878   0
 -12 -10  -1 457.239 18.2307   0
 -13 -10  -1 28.1688 4.55461   0
 -13 -11  -1 142.765 11.2981   0
 -12 -11  -1-10.3378 7.32132   0
 -11 -11  -1 642.372 21.6446   0
 -10 -11  -1 623.713  20.192   0
  -9 -11  -1 64.1313 4.92615   0
  -8 -11  -1 204.207 11.2941   0
  -7 -11  -1 219.169 11.4798   0
  -6 -11  -1 1023.12 21.4951   0
  -5 -11  -1 292.561 11.6851   0
  -4 -11  -1 0.68612  3.9553   0
  -3 -11  -1 1.30057 4.76877   0
  -2 -11  -1 765.682 16.7949   0
  -1 -11  -1 418.871 12.5792   0
   0 -11  -1 -5.4584 4.64266   0
   1 -11  -1 8.22801 4.75352   0
   2 -11  -1 1588.84 23.7286   0
   3 -11  -1 2210.75 28.3538   0
   4 -11  -1-1.00735 4.59351   0
   5 -11  -1 856.838 19.1526   0
   6 -11  -1 81.0723 6.29834   0
   7 -11  -1 1676.95 28.5475   0
   8 -11  -1  274.09 12.7557   0
   9 -11  -1 70.1759 4.62997   0
  10 -11  -1 71.7241 5.94505   0
  11 -11  -1 184.606 12.3778   0
  12 -11  -1 85.5429 6.26195   0
  13 -11  -1 35.5836 4.10229   0
  12 -12  -1 181.237 12.5788   0
  11 -12  -1 7.39397 5.93544   0
  10 -12  -1 160.638 11.8347   0
   9 -12  -1    0.00 5.90043   0
   8 -12  -1 191.139 11.6641   0
   7 -12  -1 18.3325 3.00831   0
   6 -12  -1 658.436  18.085   0
   5 -12  -1 31.4914 3.18849   0
   4 -12  -1 767.051 18.8875   0
   3 -12  -1 98.5792 6.93183   0
   2 -12  -1 498.604 14.9756   0
   1 -12  -1 289.715 11.1635   0
   0 -12  -1 77.9457 5.81564   0
  -1 -12  -1 156.107 9.03004   0
  -2 -12  -1 81.5445 5.66941   0
  -3 -12  -1 14.5613 2.69991   0
  -4 -12  -1 15.4114 2.62084   0
  -5 -12  -1  183.30 9.53011   0
  -6 -12  -1 27.7973 3.20348   0
  -7 -12  -1 371.435 14.5026   0
  -8 -12  -1 183.195 10.8216   0
  -9 -12  -1  111.30  8.1506   0
 -10 -12  -1 326.725 15.4025   0
 -11 -12  -1 39.8743 4.46339   0
 -12 -12  -1 167.644 12.7642   0
 -11 -13  -1 12.4802 6.17872   0
 -10 -13  -1 68.8867 5.56526   0
  -9 -13  -1 196.258 12.0743   0
  -8 -13  -1 13.7507 6.53921   0
  -7 -13  -1 11.9654 5.39256   0
  -6 -13  -1  41.035 3.54749   0
  -5 -13  -1 482.063 16.2086   0
  -4 -13  -1 293.024 12.3298   0
  -3 -13  -1 161.534  9.4722   0
  -2 -13  -1  239.57 11.0282   0
  -1 -13  -1-5.63333 5.99808   0
   0 -13  -1 116.955 8.32572   0
   1 -13  -1 581.596 16.6879   0
   2 -13  -1  254.53 11.0155   0
   3 -13  -1 25.5016 3.52304   0
   4 -13  -1 64.0841 4.31277   0
   5 -13  -1 581.472 17.1724   0
   6 -13  -1 10.1176 4.80052   0
   7 -13  -1 25.6213 3.41415   0
   8 -13  -1 337.949 14.6556   0
   9 -13  -1  235.61 13.5527   0
  10 -13  -1   61.53 4.68229   0
  11 -13  -1  1.2002 6.31631   0
  12 -13  -1 20.6704 3.96293   0
  11 -14  -1 18.5277 8.09951   0
  10 -14  -1-4.19161 6.01715   0
   9 -14  -1 6.18247 5.47968   0
   8 -14  -1  17.712 3.22499   0
   7 -14  -1  164.39 11.2338   0
   6 -14  -1 131.972 10.2541   0
   5 -14  -1-3.19014 5.21192   0
   4 -14  -1  45.974 3.74821   0
   3 -14  -1 221.999 10.7764   0
   2 -14  -1 43.9901 3.63622   0
   1 -14  -1 292.402 13.0126   0
   0 -14  -1 19.5581 6.80724   0
  -1 -14  -1 93.6396 7.55092   0
  -2 -14  -1 22.3963 3.15154   0
  -3 -14  -1 10.2829 4.74984   0
  -4 -14  -1 112.271 7.50037   0
  -5 -14  -1 180.877 11.7828   0
  -6 -14  -1 25.4493 3.61814   0
  -7 -14  -1 181.464 12.0269   0
  -8 -14  -1 3.96183 6.06528   0
  -9 -14  -1 188.054 12.6753   0
 -10 -14  -1 19.1998 7.35857   0
 -11 -14  -1 0.68656 6.93737   0
 -10 -15  -1  11.548 6.62524   0
  -9 -15  -1  113.12 9.12955   0
  -8 -15  -1  272.89 15.4165   0
  -7 -15  -1  21.795 7.47636   0
  -6 -15  -1 269.281 14.5422   0
  -5 -15  -1  89.898 7.39364   0
  -4 -15  -1 983.249 24.3001   0
  -3 -15  -1 269.735 13.7402   0
  -2 -15  -1 79.7269 6.36265   0
  -1 -15  -1 4.68898 4.83169   0
   0 -15  -1 1004.20  24.092   0
   1 -15  -1 334.125 15.1931   0
   2 -15  -1-5.19658 5.57359   0
   3 -15  -1 -2.4048 5.68593   0
   4 -15  -1 131.794 10.2524   0
   5 -15  -1 624.345 20.3365   0
   6 -15  -1 26.8793 3.87486   0
   7 -15  -1 5.04024 5.04024   0
   8 -15  -1 37.7614 4.01413   0
   9 -15  -1 240.762 15.2272   0
  10 -15  -1 212.276 14.7976   0
   9 -16  -1 59.2462 5.11345   0
   8 -16  -1 208.944  13.516   0
   7 -16  -1 55.8665 4.46604   0
   6 -16  -1 98.5919 8.37033   0
   5 -16  -1 4.44891 6.71939   0
   4 -16  -1 6.46193 5.27588   0
   3 -16  -1 5.25443 5.84734   0
   2 -16  -1  78.073 7.28804   0
   1 -16  -1 97.2895 6.80761   0
   0 -16  -1 259.887  15.436   0
  -1 -16  -1 441.341 16.8189   0
  -2 -16  -1 50.2348 4.54076   0
  -3 -16  -1 397.651 17.0953   0
  -4 -16  -1 5.46556 7.88105   0
  -5 -16  -1 603.395 20.8191   0
  -6 -16  -1 5.29778 6.19953   0
  -7 -16  -1 84.7122 6.53131   0
  -8 -16  -1 12.3017 7.79757   0
  -9 -16  -1 18.4201 9.23059   0
  -7 -17  -1 65.6935 5.27151   0
  -6 -17  -1 360.615 17.4802   0
  -5 -17  -1 57.7561  5.0611   0
  -4 -17  -1 17.7433 6.14704   0
  -3 -17  -1 54.1887 4.50376   0
  -2 -17  -1 719.195   22.37   0
  -1 -17  -1 220.005 14.2548   0
   0 -17  -1 14.9912  7.0034   0
   1 -17  -1 24.4852 8.32579   0
   2 -17  -1 149.974 11.1358   0
   3 -17  -1 146.744 11.5168   0
   4 -17  -1 14.0222 7.15986   0
   5 -17  -1 14.4399 6.91721   0
   6 -17  -1 174.576 13.1081   0
   7 -17  -1 212.279 13.9037   0
   8 -17  -1 181.446 11.1814   0
   6 -18  -1-0.67003 7.86509   0
   5 -18  -1 9.10358 7.00275   0
   4 -18  -1-5.06228 7.37735   0
   3 -18  -1 64.5497 5.04921   0
   2 -18  -1 7.92719 7.34114   0
   1 -18  -1 15.5443 3.83467   0
   0 -18  -1 123.888 7.52517   0
  -1 -18  -1 -1.8197 7.35075   0
  -2 -18  -1  81.927 6.11779   0
  -3 -18  -1 11.8574 6.52002   0
  -4 -18  -1 51.1348 4.37182   0
  -5 -18  -1 10.5267 6.37983   0
  -6 -18  -1   36.39 4.47798   0
  -3 -19  -1 47.0088 4.96891   0
  -2 -19  -1 291.903 16.5947   0
  -1 -19  -1 563.944 20.9735   0
   0 -19  -1  12.419 8.02854   0
   1 -19  -1 21.3248 4.34947   0
   2 -19  -1 84.4754 7.18479   0
   3 -19  -1 284.516 17.3393   0
   4 -19  -1  21.173 9.03284   0
   4 -19   0 21.1545 7.86953   0
   3 -19   0 113.308 7.87824   0
   2 -19   0 23.7041 8.52934   0
   1 -19   0 103.734 7.45243   0
   0 -19   0 2.59806 7.58717   0
  -1 -19   0 104.844    9.12   0
  -2 -19   0  30.678 4.40032   0
  -3 -19   0 121.282 9.47598   0
  -4 -19   0 18.3469 4.23708   0
  -6 -18   0 544.877 21.7516   0
  -5 -18   0 7.81893 6.17447   0
  -4 -18   0 -10.131 7.32944   0
  -3 -18   0 424.377 18.3321   0
  -2 -18   0 504.339 20.1657   0
  -1 -18   0 50.7546 5.04034   0
   0 -18   0 81.6051 6.98115   0
   1 -18   0 44.2079 4.73988   0
   2 -18   0  566.07 20.9633   0
   3 -18   0 386.328 17.3402   0
   4 -18   0 2.53072 6.12536   0
   5 -18   0 3.90551  7.1291   0
   6 -18   0 506.355 19.9371   0
   8 -17   0 141.196 10.2461   0
   7 -17   0 179.672 13.2426   0
   6 -17   0 126.634 9.87667   0
   5 -17   0  212.72  13.275   0
   4 -17   0 85.3215 6.29607   0
   3 -17   0  51.969 4.57459   0
   2 -17   0 19.9972 3.76042   0
   1 -17   0  303.56 14.6402   0
   0 -17   0  0.5564 5.44039   0
  -1 -17   0 335.809 15.7676   0
  -2 -17   0 6.16441 6.11287   0
  -3 -17   0 50.8802 4.26923   0
  -4 -17   0 92.1692 7.25263   0
  -5 -17   0 246.302 14.4094   0
  -6 -17   0  110.21 9.20224   0
  -7 -17   0 180.115 13.2803   0
  -8 -17   0  174.83 13.6624   0
  -9 -16   0 146.251 9.90992   0
  -8 -16   0 99.9193 7.58842   0
  -7 -16   0 14.7624 3.55906   0
  -6 -16   0 0.57729 7.14392   0
  -5 -16   0 256.377 13.9181   0
  -4 -16   0 221.914 13.2615   0
  -3 -16   0 99.1133 7.82122   0
  -2 -16   0 15.4508 5.49316   0
  -1 -16   0 14.2425 5.66616   0
   0 -16   0 142.287 10.8052   0
   1 -16   0 11.7596 3.56693   0
   2 -16   0 16.7542 3.27889   0
   3 -16   0 90.5766 7.38016   0
   4 -16   0 209.101 12.1507   0
   5 -16   0  269.15 14.2194   0
   6 -16   0 7.53824 6.37613   0
   7 -16   0-1.82088 7.34526   0
   8 -16   0 112.386 8.63475   0
   9 -16   0 117.952 8.47444   0
  10 -15   0 120.876 8.49824   0
   9 -15   0    0.00 6.88089   0
   8 -15   0 17.8103 7.69896   0
   7 -15   0 120.552 8.80439   0
   6 -15   0 14.4954 6.50396   0
   5 -15   0 62.1341  5.1693   0
   4 -15   0 59.5107 4.83018   0
   3 -15   0 23.2474 3.23023   0
   2 -15   0 62.6689 5.60954   0
   1 -15   0 142.297 10.8102   0
   0 -15   0 2.78012 8.17622   0
  -1 -15   0 147.032 10.1695   0
  -2 -15   0 69.2532 5.04051   0
  -3 -15   0 18.3227 6.81967   0
  -4 -15   0 53.6832 4.99427   0
  -5 -15   0  64.998 5.31624   0
  -6 -15   0  16.701 6.75037   0
  -7 -15   0 128.575  8.8051   0
  -8 -15   0 21.4702 7.73052   0
  -9 -15   0 3.78719  7.4196   0
 -10 -15   0 145.169 10.5087   0
 -11 -14   0 131.238 9.63705   0
 -10 -14   0 89.8996 6.66917   0
  -9 -14   0 422.245 17.9376   0
  -8 -14   0 332.572 15.4122   0
  -7 -14   0 45.9745 4.06171   0
  -6 -14   0 144.628 11.0123   0
  -5 -14   0 818.985 21.6065   0
  -4 -14   0 1325.85 26.6068   0
  -3 -14   0 63.1447 4.46933   0
  -2 -14   0 17.2329 6.21899   0
  -1 -14   0 258.003 11.9103   0
   0 -14   0 1859.40 29.8597   0
   1 -14   0  237.40 12.0332   0
   2 -14   0 13.7683 6.68979   0
   3 -14   0 57.0154 3.89648   0
   4 -14   0 1315.98 26.3018   0
   5 -14   0 783.923 20.7189   0
   6 -14   0 145.921 10.2483   0
   7 -14   0 49.9024 4.16365   0
   8 -14   0 305.496 15.0942   0
   9 -14   0 397.366 17.3734   0
  10 -14   0 88.9025 6.63772   0
  11 -14   0 105.542 7.34984   0
  12 -13   0 230.671 14.6208   0
  11 -13   0 15.7634 7.43732   0
  10 -13   0 206.008 13.7012   0
   9 -13   0 33.9611 4.16349   0
   8 -13   0 171.224 10.8131   0
   7 -13   0 58.9774 4.88504   0
   6 -13   0 766.636 20.2304   0
   5 -13   0 538.956 16.7726   0
   4 -13   0 206.572 10.9715   0
   3 -13   0 611.032  17.419   0
   2 -13   0  24.586 3.13191   0
   1 -13   0 725.137 17.8906   0
   0 -13   0 10.7212 5.27893   0
  -1 -13   0 716.376 18.2264   0
  -2 -13   0 22.9618 3.30216   0
  -3 -13   0 613.564 17.2907   0
  -4 -13   0 197.463 12.2352   0
  -5 -13   0 527.845 16.8151   0
  -6 -13   0 802.468 21.0096   0
  -7 -13   0 60.3658 5.39255   0
  -8 -13   0 162.316 10.7381   0
  -9 -13   0 41.1198 4.29533   0
 -10 -13   0 268.384  14.877   0
 -11 -13   0 20.4321 7.04841   0
 -12 -13   0  219.34  14.952   0
 -12 -12   0 61.7773 4.92353   0
 -11 -12   0 333.482  16.764   0
 -10 -12   0 302.065 15.4178   0
  -9 -12   0-2.60453 5.74439   0
  -8 -12   0 5.34438 5.68354   0
  -7 -12   0 848.253 20.8831   0
  -6 -12   0 141.055 10.2883   0
  -5 -12   0 298.044  12.639   0
  -4 -12   0-3.82225 4.89534   0
  -3 -12   0 1330.86 23.2258   0
  -2 -12   0 963.535 20.0025   0
  -1 -12   0 13.3415   2.599   0
   0 -12   0 116.214 7.85282   0
   1 -12   0 15.3097  2.6568   0
   2 -12   0 944.314 19.3923   0
   3 -12   0 1292.30 23.0664   0
   4 -12   0 4.17874 4.91078   0
   5 -12   0 306.718 12.7172   0
   6 -12   0 160.575 10.1554   0
   7 -12   0 819.748 21.0956   0
   8 -12   0-3.36575 5.50112   0
   9 -12   0 3.61084 6.33677   0
  10 -12   0 283.509 14.7544   0
  11 -12   0 294.979 16.0862   0
  12 -12   0 59.7763 4.77843   0
  13 -11   0 27.6876 4.40969   0
  12 -11   0 6.71074 5.55336   0
  11 -11   0 2.25238 6.43247   0
  10 -11   0 9.39061 5.41532   0
   9 -11   0 230.309  12.145   0
   8 -11   0-3.13187 5.88872   0
   7 -11   0 68.0621 6.55691   0
   6 -11   0-0.78032 5.27984   0
   5 -11   0 123.224 8.16899   0
   4 -11   0 11.0708 5.38334   0
   3 -11   0-1.98785 4.20898   0
   2 -11   0  369.90 12.3185   0
   1 -11   0 49.0388 4.04088   0
   0 -11   0 0.61975  4.4602   0
  -1 -11   0  55.752 4.41298   0
  -2 -11   0  339.99 11.8975   0
  -3 -11   0 3.32175 4.19804   0
  -4 -11   0 36.7552 3.50001   0
  -5 -11   0  138.70  8.5033   0
  -6 -11   0 8.26197  4.5661   0
  -7 -11   0 66.6545 5.55796   0
  -8 -11   0 15.4395 5.52657   0
  -9 -11   0 230.979 12.1649   0
 -10 -11   0-4.77829 5.59359   0
 -11 -11   0 10.9316 5.31051   0
 -12 -11   0-8.11157 7.46763   0
 -13 -11   0 25.5153 4.56524   0
 -13 -10   0 53.2723 4.93339   0
 -12 -10   0 85.4777 6.92697   0
 -11 -10   0  478.85 18.2521   0
 -10 -10   0 226.013 12.8625   0
  -9 -10   0 6.00816 5.45165   0
  -8 -10   0  7.6541  5.2089   0
  -7 -10   0 312.069 12.6894   0
  -6 -10   0 530.633 14.9759   0
  -5 -10   0-1.01065 5.00221   0
  -4 -10   0 1.89534 4.71796   0
  -3 -10   0 1242.79 20.3764   0
  -2 -10   0 2828.31 29.6796   0
  -1 -10   0 297.159 9.93133   0
   0 -10   0 200.058 8.77663   0
   1 -10   0 275.377  9.9441   0
   2 -10   0 2734.84 29.0327   0
   3 -10   0 1213.78 19.9036   0
   4 -10   0 5.65072 4.07378   0
   5 -10   0 6.01227  4.5572   0
   6 -10   0 498.362  14.628   0
   7 -10   0  277.68 11.8087   0
   8 -10   0 2.91947 5.98036   0
   9 -10   0 4.52634 5.72864   0
  10 -10   0 237.026 12.4809   0
  11 -10   0 391.527 16.7623   0
  12 -10   0 90.5147 7.34395   0
  13 -10   0 43.9033 4.38325   0
  14  -9   0 279.738 15.7582   0
  13  -9   0 81.1286 6.22901   0
  12  -9   0 309.109 14.8632   0
  11  -9   0 11.1752 6.42472   0
  10  -9   0 166.077 10.7176   0
   9  -9   0 342.174 14.0708   0
   8  -9   0 729.794 18.5109   0
   7  -9   0 219.993 10.1348   0
   6  -9   0 8.23957 4.36153   0
   5  -9   0 112.159 6.86008   0
   4  -9   0 158.384 7.96206   0
   3  -9   0 2506.70 26.9761   0
   2  -9   0 1082.46 17.3674   0
   1  -9   0 2604.28 26.4011   0
   0  -9   0-17.8943 5.56038   0
  -1  -9   0 2612.23 26.4212   0
  -2  -9   0 1045.29 17.4704   0
  -3  -9   0 2621.14 27.6398   0
  -4  -9   0 152.538 8.30527   0
  -5  -9   0 110.526 7.11955   0
  -6  -9   0 12.8212 2.18799   0
  -7  -9   0 260.184 11.3739   0
  -8  -9   0  864.93 20.0359   0
  -9  -9   0 363.446 14.6556   0
 -10  -9   0 214.444 11.7684   0
 -11  -9   0 16.2719 5.62538   0
 -12  -9   0 376.482 16.8795   0
 -13  -9   0 97.5919 8.68708   0
 -14  -9   0 345.101 18.0061   0
 -14  -8   0 140.443 10.6175   0
 -13  -8   0 472.388 19.2673   0
 -12  -8   0 8.96966 5.07536   0
 -11  -8   0  22.732 3.39031   0
 -10  -8   0 88.5662 7.03519   0
  -9  -8   0 1157.46 23.8754   0
  -8  -8   0 1061.86 21.2013   0
  -7  -8   0 2.38381  3.8326   0
  -6  -8   0 37.9384  3.7355   0
  -5  -8   0 357.718  10.797   0
  -4  -8   0 3665.81 31.8293   0
  -3  -8   0 95.5853 5.97535   0
  -2  -8   0 498.708 11.4189   0
  -1  -8   0 666.653 12.7713   0
   0  -8   0 3364.25 27.6476   0
   1  -8   0 625.526   12.35   0
   2  -8   0 495.198 11.2909   0
   3  -8   0 90.4874 6.58053   0
   4  -8   0 3566.30 31.3018   0
   5  -8   0 332.002  10.665   0
   6  -8   0 21.9638 2.60587   0
   7  -8   0 2.00242 3.91427   0
   8  -8   0 969.522 20.0181   0
   9  -8   0 1094.61 22.9926   0
  10  -8   0 69.3496 4.73273   0
  11  -8   0 22.1504 3.23341   0
  12  -8   0-5.84473  6.6509   0
  13  -8   0 368.784 16.7666   0
  14  -8   0 115.383 9.79513   0
  15  -7   0 4.02153 7.70038   0
  14  -7   0  5.5203 6.46722   0
  13  -7   0 16.2501 6.70543   0
  12  -7   0 60.0688 4.67951   0
  11  -7   0  42.552 3.65162   0
  10  -7   0 0.42237 5.84284   0
   9  -7   0 6.09267 5.07722   0
   8  -7   0 113.936 7.87046   0
   7  -7   0 9.31644   4.814   0
   6  -7   0 170.198 7.71799   0
   5  -7   0 815.906 15.1753   0
   4  -7   0 125.469  6.2011   0
   3  -7   0 830.519  14.172   0
   2  -7   0 472.045 10.2033   0
   1  -7   0 18.9441    1.82   0
   0  -7   0 6.47206  2.9693   0
  -1  -7   0 17.5493 1.68433   0
  -2  -7   0 471.881 10.3413   0
  -3  -7   0 833.541 13.9356   0
  -4  -7   0 119.268  6.9225   0
  -5  -7   0 826.816 15.4158   0
  -6  -7   0 169.784  7.9907   0
  -7  -7   0 3.82351 4.68921   0
  -8  -7   0 105.367 7.08115   0
  -9  -7   0-0.39765 4.84505   0
 -10  -7   0 4.86285  5.0637   0
 -11  -7   0 61.4209 4.57981   0
 -12  -7   0 67.3393  6.1966   0
 -13  -7   0 5.49591 6.60387   0
 -14  -7   0 5.41067 8.17144   0
 -15  -7   0 18.6668 8.60421   0
 -15  -6   0 5.29058  7.6795   0
 -14  -6   0 68.1592 5.48657   0
 -13  -6   0 453.753 19.0226   0
 -12  -6   0 15.7776 5.62535   0
 -11  -6   0-0.97411 6.26059   0
 -10  -6   0 40.3699 3.37404   0
  -9  -6   0 1421.55 24.8897   0
  -8  -6   0 1162.40   21.00   0
  -7  -6   0 115.455  7.2484   0
  -6  -6   0 1052.22 17.6165   0
  -5  -6   0 439.138 10.6865   0
  -4  -6   0 1528.56 18.6705   0
  -3  -6   0 2.78591 1.40815   0
  -2  -6   0 25.4254 2.51427   0
  -1  -6   0 4725.31 28.2946   0
   0  -6   0  705.47 10.9608   0
   1  -6   0 4731.64 28.2748   0
   2  -6   0 28.2281 2.29962   0
   3  -6   0-0.56223 3.26294   0
   4  -6   0 1474.87 18.2301   0
   5  -6   0 409.894 10.6602   0
   6  -6   0 989.115 16.8924   0
   7  -6   0 118.519 6.75504   0
   8  -6   0 1103.98 20.1471   0
   9  -6   0 1288.01 23.1431   0
  10  -6   0 22.8775 3.71584   0
  11  -6   0 12.4867 5.20364   0
  12  -6   0-1.47724 6.21044   0
  13  -6   0 377.188 16.4379   0
  14  -6   0 51.9542  4.6975   0
  15  -6   0 7.18582 7.12544   0
  15  -5   0 1.85994 7.68106   0
  14  -5   0 277.248 14.6417   0
  13  -5   0 2.57137 6.51883   0
  12  -5   0 281.185 13.0719   0
  11  -5   0 3.77345 5.28885   0
  10  -5   0 343.298 12.7407   0
   9  -5   0 18.6629 2.72773   0
   8  -5   0 2735.36 29.7635   0
   7  -5   0 502.173 12.5293   0
   6  -5   0 1768.39 21.1903   0
   5  -5   0 2107.48 21.5536   0
   4  -5   0 302.936 7.96066   0
   3  -5   0 3090.24 22.6632   0
   2  -5   0 3.94246 2.40761   0
   1  -5   0 17.1887 1.81726   0
   0  -5   0-2.52248 2.15064   0
  -1  -5   0 30.1017 2.35421   0
  -2  -5   0 6.09485 2.84561   0
  -3  -5   0 3102.72 22.8081   0
  -4  -5   0 326.799 8.44439   0
  -5  -5   0 2102.74 21.7856   0
  -6  -5   0 1867.14 22.3475   0
  -7  -5   0 557.315  13.442   0
  -8  -5   0 3058.87 32.7556   0
  -9  -5   0 26.5706  2.9111   0
 -10  -5   0 384.677 14.3571   0
 -11  -5   0-1.40807 6.56725   0
 -12  -5   0 369.639 16.2056   0
 -13  -5   0 2.42716 6.23957   0
 -14  -5   0  367.84 18.2483   0
 -15  -5   0 11.5433 7.88235   0
 -15  -4   0 577.782  23.308   0
 -14  -4   0 98.2059 7.02439   0
 -13  -4   0 67.7291  6.3535   0
 -12  -4   0 4.50055 6.22098   0
 -11  -4   0 1851.53 32.0774   0
 -10  -4   0 258.734 12.4681   0
  -9  -4   0 734.374 17.7662   0
  -8  -4   0 17.4231 2.40012   0
  -7  -4   0 3793.05 33.3391   0
  -6  -4   0 2047.01 22.5464   0
  -5  -4   0  339.18 8.62757   0
  -4  -4   0 412.596 8.77163   0
  -3  -4   0 1164.12 13.2043   0
  -2  -4   0 3653.09  21.309   0
  -1  -4   0 2369.39 16.0527   0
   0  -4   0 32.5919 2.25984   0
   1  -4   0 2439.24 16.2811   0
   2  -4   0 3618.41 21.0542   0
   3  -4   0 1136.92 12.9495   0
   4  -4   0 404.155 8.58051   0
   5  -4   0 278.161 7.97205   0
   6  -4   0 1872.76 21.0267   0
   7  -4   0 3406.02 30.4104   0
   8  -4   0 9.16116 2.27526   0
   9  -4   0 649.908 15.3312   0
  10  -4   0 211.577 10.6626   0
  11  -4   0 1379.71  25.106   0
  12  -4   0 3.17213 5.45084   0
  13  -4   0 39.0168 3.94687   0
  14  -4   0  67.822 5.04395   0
  15  -4   0 404.953 17.8427   0
  15  -3   0 39.8505 4.67469   0
  14  -3   0 39.1222 4.08905   0
  13  -3   0 52.8314 4.18755   0
  12  -3   0 461.227 15.9096   0
  11  -3   0 105.805 7.13392   0
  10  -3   0 405.591 13.0189   0
   9  -3   0 3.76987 4.07065   0
   8  -3   0 101.246 6.55463   0
   7  -3   0 857.508 15.1985   0
   6  -3   0 466.325 10.6575   0
   5  -3   0  13.779 1.43198   0
   4  -3   0 3360.10 22.7942   0
   3  -3   0 502.859 8.20652   0
   2  -3   0 180.181  4.5936   0
   1  -3   0 1543.54 11.3241   0
   0  -3   0 0.59223 1.55585   0
  -1  -3   0 1452.81 11.1206   0
  -2  -3   0 177.751 4.63442   0
  -3  -3   0 506.513 8.32894   0
  -4  -3   0 3496.15 23.7214   0
  -5  -3   0 4.50878 3.22824   0
  -6  -3   0 518.809 12.1214   0
  -7  -3   0 985.168 17.4208   0
  -8  -3   0 109.681 8.36246   0
  -9  -3   0-1.17244 4.92672   0
 -10  -3   0 519.785  16.533   0
 -11  -3   0 135.646 9.71502   0
 -12  -3   0 659.161 20.5578   0
 -13  -3   0 67.2572 5.24425   0
 -14  -3   0  46.283 4.55316   0
 -15  -3   0 50.8385 4.92518   0
 -15  -2   0 148.746  9.7045   0
 -14  -2   0 40.2163 4.29979   0
 -13  -2   0  143.88 10.4747   0
 -12  -2   0 338.117 14.5076   0
 -11  -2   0 4.64499 4.82905   0
 -10  -2   0 36.4043 3.10339   0
  -9  -2   0 349.034 12.3443   0
  -8  -2   0 580.051 14.4425   0
  -7  -2   0 2509.83 27.8357   0
  -6  -2   0 1830.96 22.1434   0
  -5  -2   0 2123.03 20.8605   0
  -4  -2   0 730.636 10.8957   0
  -3  -2   0 180.034 4.92894   0
  -2  -2   0 814.653 8.32894   0
  -1  -2   0 844.452 7.15125   0
   0  -2   0 69.8614  2.1769   0
   1  -2   0 860.999 7.19635   0
   2  -2   0 812.142 8.27369   0
   3  -2   0 176.139 5.08372   0
   4  -2   0 698.549 10.0302   0
   5  -2   0 1826.85 17.9842   0
   6  -2   0 1415.51 17.5285   0
   7  -2   0 1977.80 22.2764   0
   8  -2   0 455.917 12.0912   0
   9  -2   0 305.075 10.7028   0
  10  -2   0 29.6137 3.00051   0
  11  -2   0 7.43909  5.0899   0
  12  -2   0 315.984 13.1869   0
  13  -2   0 143.663 10.1382   0
  14  -2   0 37.4725 4.14349   0
  15  -2   0 115.584 8.72843   0
  16  -1   0 107.075 9.29505   0
  15  -1   0 81.3302 6.69255   0
  14  -1   0 99.6034 7.56405   0
  13  -1   0 68.1041 4.43347   0
  12  -1   0 296.052 13.0162   0
  11  -1   0-3.48997   5.069   0
  10  -1   0 189.982 10.3212   0
   9  -1   0 58.3876 4.51067   0
   8  -1   0 17.2016 2.19915   0
   7  -1   0 278.358 8.84298   0
   6  -1   0 187.694 6.86281   0
   5  -1   0 2100.89 18.8928   0
   4  -1   0 517.567 8.49801   0
   3  -1   0 3381.12 18.2157   0
   2  -1   0 81.5149 2.69148   0
   1  -1   0 2398.61 9.72419   0
  -1  -1   0 2400.43  9.8919   0
  -2  -1   0 60.8584 3.58646   0
  -3  -1   0 4122.11 22.4877   0
  -4  -1   0 611.045 10.1585   0
  -5  -1   0 2344.27 20.7868   0
  -6  -1   0 204.678 7.42162   0
  -7  -1   0 327.588  9.7594   0
  -8  -1   0 20.7376 2.28546   0
  -9  -1   0 61.7811 5.01521   0
 -10  -1   0 204.011 10.2114   0
 -11  -1   0 3.58666 4.31019   0
 -12  -1   0 346.516  13.788   0
 -13  -1   0 83.6742 6.19809   0
 -14  -1   0  131.53 10.2221   0
 -15  -1   0 115.215 8.64141   0
 -16  -1   0 138.495 10.5776   0
 -16   0   0 119.068 9.15829   0
 -15   0   0 34.8374 4.62201   0
 -14   0   0 478.792 18.1938   0
 -13   0   0 554.476 18.1326   0
 -12   0   0 247.464 12.6586   0
 -11   0   0 1250.96 23.1812   0
 -10   0   0 79.0763 5.67141   0
  -9   0   0  521.14 13.6722   0
  -8   0   0 1719.68 22.3831   0
  -7   0   0 370.509 10.8035   0
  -6   0   0 161.338 6.83343   0
  -5   0   0 1946.06 18.0718   0
  -4   0   0 949.855 11.2367   0
  -3   0   0-3.14678 2.10794   0
  -2   0   0 24.5187 1.77511   0
   2   0   0 25.4365 1.92639   0
   3   0   0-6.38433 2.39034   0
   4   0   0 867.597 11.0249   0
   5   0   0 1857.65 17.5976   0
   6   0   0 159.622 7.09586   0
   7   0   0 340.784 10.9246   0
   8   0   0 1550.91  21.171   0
   9   0   0 487.469 13.5509   0
  10   0   0 77.4688 5.96458   0
  11   0   0 1082.19 21.7146   0
  12   0   0 196.921 12.3246   0
  13   0   0 451.056 16.6848   0
  14   0   0 399.087  16.968   0
  15   0   0 29.5666 4.88554   0
  16   0   0 91.8465 6.88646   0
  16   1   0 138.495 9.21176   0
  15   1   0 100.008 7.36728   0
  14   1   0 101.573 7.81568   0
  13   1   0 58.9126 4.72578   0
  12   1   0 292.622 12.8393   0
  11   1   0 2.79077 5.09574   0
  10   1   0 203.658 9.71331   0
   9   1   0 59.2526 4.65997   0
   8   1   0 18.2837 2.24333   0
   7   1   0 308.335  9.7275   0
   6   1   0 205.085 7.34665   0
   5   1   0 2272.63 20.3689   0
   4   1   0 583.959 9.91043   0
   3   1   0 4144.29 22.5126   0
   2   1   0 79.9491   2.985   0
   1   1   0 2378.47 9.83021   0
  -1   1   0 2476.09 9.88425   0
  -2   1   0 76.3221 2.64146   0
  -3   1   0 3574.37 18.7764   0
  -4   1   0 525.263 8.77861   0
  -5   1   0 2286.17 19.6951   0
  -6   1   0 177.711 6.75245   0
  -7   1   0  316.31  9.4653   0
  -8   1   0 20.3748 2.07865   0
  -9   1   0 67.4692   4.581   0
 -10   1   0 195.831   10.08   0
 -11   1   0-0.39224 5.18969   0
 -12   1   0 327.359 13.4491   0
 -13   1   0 78.2508 5.92473   0
 -14   1   0 107.137 8.41123   0
 -15   1   0  111.21  8.0452   0
 -16   1   0 155.399 11.6087   0
 -16   1   1  40.273 4.65715   0
 -15   1   1 2.98232 5.62643   0
 -14   1   1 48.7336 4.33165   0
 -13   1   1 311.148 14.3878   0
 -12   1   1 52.0983   3.958   0
 -11   1   1 8.98765 4.57051   0
 -10   1   1 952.046 19.4429   0
  -9   1   1 1080.73 19.2571   0
  -8   1   1 41.3028 3.02041   0
  -7   1   1 235.181 8.24962   0
  -6   1   1 259.333 7.92169   0
  -5   1   1 4855.96  29.118   0
  -4   1   1 1589.76  15.131   0
  -3   1   1 390.553  7.0557   0
  -2   1   1 16.4534 1.36159   0
  -1   1   1 4398.62 17.0551   0
   0   1   1 5270.67 18.0284   0
   1   1   1 165.156 4.05553   0
   2   1   1 11.5514 1.18448   0
   3   1   1 1235.07 13.2549   0
   4   1   1 3947.71 27.3756   0
   5   1   1 712.013 12.4175   0
   6   1   1 29.2229 2.21712   0
   7   1   1 854.586 15.3331   0
   8   1   1 843.459 16.1411   0
   9   1   1 623.072 15.1705   0
  10   1   1 107.541  8.3803   0
  11   1   1 57.4379 3.84257   0
  12   1   1 468.036 16.0945   0
  13   1   1 464.724 17.2708   0
  14   1   1 71.0554 6.12235   0
  15   1   1 15.2283 7.03074   0
  15   0   1 1.81756 6.56731   0
  14   0   1-2.19786  5.9312   0
  13   0   1-12.9376 6.04756   0
  12   0   1 3.57851 5.62337   0
  11   0   1 1.20235 4.95969   0
  10   0   1-0.36055 4.92756   0
   0   0   0    0.00    0.00   0
;
_shelx_hkl_checksum     4171
_shelx_res_file
;
    shelx.res created by SHELXL-2014/7
TITL shelxt_a.res in P2(1)/c
CELL  0.71073  12.6848  15.4980   7.3745   90.000   97.120   90.000
ZERR     2.00   0.0030   0.0030   0.0020    0.000    0.030    0.000
LATT   1
SYMM  - X, 1/2 + Y, 1/2 - Z
SFAC  C    H    N    O    CL   CD
UNIT  16 44 32 4 16 6
MERG   2
DFIX  0.86 0.01 O1W HW1 O1W HW2
DANG  1.378 0.02 HW1 HW2
DFIX 0.86 0.01 N8 H8A N8 H8B
HTAB
ACTA
PLAN 50
BOND   $H
L.S.  10
WGHT    0.084800    1.034500
EXTI    0.004132
FVAR       0.36890
CD1   6    0.729219    0.362251    0.606713    11.00000    0.02550    0.02492 =
         0.02043    0.00166    0.00023    0.00043
CD2   6    0.500000    0.500000    0.500000    10.50000    0.03352    0.02159 =
         0.02613    0.00027    0.00155    0.00527
CL1   5    0.655196    0.455475    0.312685    11.00000    0.03629    0.02846 =
         0.02292    0.00442    0.00461    0.00356
CL2   5    0.782961    0.267230    0.896442    11.00000    0.03469    0.03407 =
         0.02272    0.00996    0.00126   -0.00217
CL3   5    0.633961    0.478861    0.790951    11.00000    0.05074    0.03724 =
         0.02355   -0.00851   -0.00408    0.01430
CL4   5    0.912170    0.426264    0.625028    11.00000    0.03270    0.03664 =
         0.04095   -0.00070    0.00267   -0.01012
N1    3    0.559056    0.297800    0.559870    11.00000    0.02602    0.02592 =
         0.02890    0.00187    0.00202    0.00195
N2    3    0.470859    0.347440    0.501455    11.00000    0.03215    0.02920 =
         0.02826   -0.00030    0.00224    0.00291
N3    3    0.430251    0.212991    0.457316    11.00000    0.03991    0.02499 =
         0.02159   -0.00321    0.00945   -0.00590
N4    3    0.370444    0.139046    0.395219    11.00000    0.05369    0.03371 =
         0.04212   -0.00927    0.01106   -0.01966
N5    3    1.096428    0.260300    0.143940    11.00000    0.04607    0.03373 =
         0.04128   -0.00028    0.00300   -0.00129
N6    3    1.150297    0.328360    0.080793    11.00000    0.05382    0.04692 =
         0.07072    0.00485    0.03105    0.00189
N7    3    0.994025    0.368790    0.146294    11.00000    0.03501    0.04307 =
         0.02510   -0.00420    0.00716   -0.00253
N8    3    0.907391    0.423258    0.159880    11.00000    0.04353    0.03374 =
         0.04004   -0.00559    0.00882   -0.00196
C1    1    0.531412    0.217210    0.532621    11.00000    0.03372    0.02537 =
         0.03087    0.00173    0.00229    0.00321
AFIX  43
H1    2    0.575499    0.169939    0.561317    11.00000   -1.20000
AFIX   0
C2    1    0.395333    0.294939    0.439173    11.00000    0.03012    0.03364 =
         0.03387   -0.00079    0.00303   -0.00065
AFIX  43
H2    2    0.327340    0.311407    0.389493    11.00000   -1.20000
AFIX   0
C3    1    1.003490    0.284436    0.181623    11.00000    0.04194    0.03691 =
         0.03131    0.00666    0.00051   -0.00699
AFIX  43
H3    2    0.952763    0.249339    0.225276    11.00000   -1.20000
AFIX   0
C4    1    1.086464    0.393097    0.084815    11.00000    0.05094    0.03676 =
         0.06080   -0.00027    0.02320   -0.00748
O1W   4    0.179159    0.389984    0.565332    11.00000    0.05730    0.04340 =
         0.09529   -0.00182   -0.00236   -0.01107
H4    2    1.102773    0.449924    0.065729    11.00000    0.03803
H5    2    1.126947    0.219256    0.158343    11.00000    0.04792
H8A   2   10.852400   10.400200   10.101501    11.00000   10.05000
H8B   2   10.915300   10.427100   10.282700    11.00000   10.05000
H4A   2   10.429800   10.097700   10.361204    11.00000   10.05000
H4B   2    0.349716    0.120304    0.516419    11.00000    0.04456
HW2   2    0.237236    0.395596    0.638418    11.00000    0.06654
HW1   2    0.141890    0.434992    0.579981    11.00000    0.11019
HKLF 4
REM  shelxt_a.res in P2(1)/c
REM R1 =  0.0401 for    2655 Fo > 4sig(Fo)  and  0.0499 for all    3136 data
REM    190 parameters refined using      5 restraints
END
WGHT      0.0848      1.0345
REM Instructions for potential hydrogen bonds
EQIV $1 x, -y+1/2, z+1/2
HTAB C1 Cl1_$1
EQIV $2 x, -y+1/2, z-1/2
HTAB C3 Cl2_$2
HTAB C3 Cl4_$2
EQIV $3 -x+2, -y+1, -z
HTAB C4 N8_$3
EQIV $4 x+1, -y+1/2, z-1/2
HTAB N5 O1W_$4
EQIV $5 x, y, z-1
HTAB N8 Cl2_$5
HTAB N8 Cl4
EQIV $6 -x+1, y-1/2, -z+1/2
HTAB N4 Cl1_$6
HTAB N4 Cl3_$2
EQIV $7 -x+1, y-1/2, -z+3/2
HTAB N4 Cl3_$7
EQIV $8 -x+1, -y+1, -z+1
HTAB O1W Cl1_$8
HTAB O1W N4_$1
EQIV $9 x-1, y, z
HTAB O1W Cl4_$9
HTAB O1W Cl4_$8
REM Highest difference peak  1.579,  deepest hole -1.988,  1-sigma level  0.189
Q1    1   0.7223  0.3613  0.9464  11.00000  0.05    1.58
Q2    1   0.7348  0.3630  0.1060  11.00000  0.05    1.42
Q3    1   0.7318  0.3628  0.2511  11.00000  0.05    1.31
Q4    1   0.4981  0.0020  0.3559  11.00000  0.05    1.30
Q5    1   0.7968  0.3627  0.6364  11.00000  0.05    0.90
Q6    1   0.5027  0.4452  0.4809  11.00000  0.05    0.84
Q7    1   0.7242  0.4196  0.6154  11.00000  0.05    0.76
Q8    1   0.4361  0.5001  0.4790  11.00000  0.05    0.73
Q9    1   0.6621  0.4447  0.7382  11.00000  0.05    0.72
Q10   1   0.6153  0.4820  0.3718  11.00000  0.05    0.70
Q11   1   0.7235  0.3075  0.6158  11.00000  0.05    0.69
Q12   1   0.6589  0.3553  0.5807  11.00000  0.05    0.68
Q13   1   0.7018  0.3163  0.6581  11.00000  0.05    0.67
Q14   1   0.7473  0.3134  0.5639  11.00000  0.05    0.65
Q15   1   0.7699  0.2334  0.9489  11.00000  0.05    0.63
Q16   1   0.7025  0.4817  0.5258  11.00000  0.05    0.60
Q17   1   0.6598  0.5182  0.7250  11.00000  0.05    0.59
Q18   1   0.4846  0.3793  0.4549  11.00000  0.05    0.54
Q19   1   0.5225  0.3385  0.5600  11.00000  0.05    0.52
Q20   1   0.3338  0.4201  0.3355  11.00000  0.05    0.51
Q21   1   0.8123  0.2233  0.8404  11.00000  0.05    0.51
Q22   1   0.7628  0.2313  0.6824  11.00000  0.05    0.49
Q23   1   0.9193  0.4345  0.0888  11.00000  0.05    0.48
Q24   1   0.4126  0.1964  0.4613  11.00000  0.05    0.46
Q25   1   0.6605  0.4595  0.9952  11.00000  0.05    0.45
Q26   1   1.0396  0.3794  0.1076  11.00000  0.05    0.45
Q27   1   0.7004  0.2656  0.8722  11.00000  0.05    0.44
Q28   1   0.7171  0.4926  0.3083  11.00000  0.05    0.44
Q29   1   0.7570  0.4789  0.6890  11.00000  0.05    0.44
Q30   1   0.7181  0.4453  0.3010  11.00000  0.05    0.42
Q31   1   0.3233  0.1163  0.4291  11.00000  0.05    0.42
Q32   1   0.4770  0.3403  0.4427  11.00000  0.05    0.42
Q33   1   0.2492  0.4183  0.5415  11.00000  0.05    0.42
Q34   1   0.4837  0.0826  0.5966  11.00000  0.05    0.41
Q35   1   0.1688  0.3212  0.5001  11.00000  0.05    0.41
Q36   1   0.4204  0.4581  0.3880  11.00000  0.05    0.41
Q37   1   0.0459  0.4611  0.5718  11.00000  0.05    0.41
Q38   1   0.4177  0.2634  0.4495  11.00000  0.05    0.41
Q39   1   0.5018  0.4575  0.3083  11.00000  0.05    0.39
Q40   1   0.7853  0.3153  0.6829  11.00000  0.05    0.39
Q41   1   0.9839  0.3791  0.5843  11.00000  0.05    0.39
Q42   1   0.6284  0.4838  0.1292  11.00000  0.05    0.38
Q43   1   0.5403  0.2768  0.6159  11.00000  0.05    0.38
Q44   1   0.2166  0.4856  0.5320  11.00000  0.05    0.37
Q45   1   0.9231  0.3967  0.5920  11.00000  0.05    0.37
Q46   1   0.5207  0.0844  0.3246  11.00000  0.05    0.37
Q47   1   0.1977  0.4224  0.4459  11.00000  0.05    0.36
Q48   1   0.5825  0.1872  0.5026  11.00000  0.05    0.36
Q49   1   1.0988  0.3082  0.1092  11.00000  0.05    0.36
Q50   1   0.9160  0.4754  0.6031  11.00000  0.05    0.36
;
_shelx_res_checksum     62339
