# Supplementary material for: A new cadmium coordination polymer based on 4-amino-4H-1,2,4-triazole
Source: Acta Crystallogr E Crystallogr Commun. 2018 Jan 12;74(Pt 2):147–50. doi: 10.1107/S2056989018000464 (PMC5956325; doi:10.1107/S2056989018000464)
Supplement: Supplementary file 2 [file e-74-00147-Isup2.hkl]

data_I                                                                          
_shelx_title ' shelxt_a.res in P2(1)/c'                                         
_shelx_refln_list_code          4                                               
_shelx_F_calc_maximum      318.70                                               
_exptl_crystal_F_000       956.00                                               
_reflns_d_resolution_high  0.7837                                               
                                                                                
loop_                                                                           
 _space_group_symop_operation_xyz                                               
 'x, y, z'                                                                      
 '-x, y+1/2, -z+1/2'                                                            
 '-x, -y, -z'                                                                   
 'x, -y-1/2, z-1/2'                                                             
                                                                                
_cell_length_a    12.6848                                                       
_cell_length_b    15.4980                                                       
_cell_length_c     7.3745                                                       
_cell_angle_alpha  90.000                                                       
_cell_angle_beta   97.120                                                       
_cell_angle_gamma  90.000                                                       
                                                                                
_shelx_F_squared_multiplier     1.000                                           
                                                                                
loop_                                                                           
 _refln_index_h                                                                 
 _refln_index_k                                                                 
 _refln_index_l                                                                 
 _refln_F_squared_calc                                                          
 _refln_F_squared_meas                                                          
 _refln_F_squared_sigma                                                         
 _refln_observed_status                                                         
   2   0   0        102.22        183.45         9.60 o                         
   3   0   0          1.69        -11.89        11.89 o                         
   4   0   0       7918.04       6858.05       310.03 o                         
   5   0   0      16350.20      14567.61       338.62 o                         
   6   0   0       1351.78       1183.03        36.28 o                         
   7   0   0       3102.21       2634.61       109.86 o                         
   8   0   0      13114.27      12276.48       633.63 o                         
   9   0   0       3941.27       3730.69       124.44 o                         
  10   0   0        546.26        575.94        30.22 o                         
  11   0   0       8792.57       8670.72       626.88 o                         
  12   0   0       1733.72       1652.22       186.07 o                         
  13   0   0       3709.44       3716.85       381.50 o                         
  14   0   0       3155.25       3242.00       293.78 o                         
  15   0   0        257.54        239.33        24.68 o                         
  16   0   0        681.35        759.98       100.08 o                         
   1   1   0      22504.95      21425.59       161.55 o                         
   2   1   0        584.90        566.48        25.85 o                         
   3   1   0      31487.33      31180.90      1565.12 o                         
   4   1   0       4289.00       4144.00       163.62 o                         
   5   1   0      18324.77      17298.95       338.37 o                         
   6   1   0       1361.94       1426.53        47.19 o                         
   7   1   0       2312.59       2269.02        62.84 o                         
   8   1   0        154.82        141.68         8.08 o                         
   9   1   0        393.09        455.32        17.21 o                         
  10   1   0       1487.33       1463.04        37.09 o                         
  11   1   0         16.02          5.53        17.91 o                         
  12   1   0       2291.54       2327.98        90.60 o                         
  13   1   0        446.26        523.26        37.04 o                         
  14   1   0        786.29        797.81        42.66 o                         
  15   1   0        682.89        744.70        47.85 o                         
  16   1   0        826.92        991.27        59.14 o                         
   0   2   0        381.67        514.93        16.05 o                         
   1   2   0       6450.93       6538.94        63.44 o                         
   2   2   0       6161.84       6162.25        44.47 o                         
   3   2   0       1176.01       1315.14        26.12 o                         
   4   2   0       5270.43       5327.83       119.78 o                         
   5   2   0      14694.32      14958.71      1127.86 o                         
   6   2   0      11677.21      12059.30      1564.17 o                         
   7   2   0      16319.79      16774.63      2013.37 o                         
   8   2   0       3595.19       3802.50       458.78 o                         
   9   2   0       2454.38       2399.78       162.10 o                         
  10   2   0        239.92        244.36        24.96 o                         
  11   2   0         23.55         44.13        25.74 o                         
  12   2   0       2406.49       2404.84        81.54 o                         
  13   2   0        991.12       1057.55        53.59 o                         
  14   2   0        258.76        285.49        21.93 o                         
  15   2   0        887.28        974.44       121.94 o                         
   1   3   0      11746.85      11641.81       352.39 o                         
   2   3   0       1173.16       1321.64        24.09 o                         
   3   3   0       3792.69       3756.11        43.51 o                         
   4   3   0      29039.44      27170.44       539.36 o                         
   5   3   0         69.20         92.99        34.06 o                         
   6   3   0       3611.03       3631.67       194.26 o                         
   7   3   0       6556.24       6818.26       474.57 o                         
   8   3   0        749.79        769.66        37.95 o                         
   9   3   0         29.40         11.27        23.06 o                         
  10   3   0       3269.23       3366.45       421.38 o                         
  11   3   0        885.47        868.03       109.76 o                         
  12   3   0       3717.33       4077.12       730.30 o                         
  13   3   0        442.11        435.91        53.03 o                         
  14   3   0        239.59        313.24        26.32 o                         
  15   3   0        299.21        336.10        40.38 o                         
   0   4   0        198.37        239.68        16.62 o                         
   1   4   0      18058.50      18865.25       274.03 o                         
   2   4   0      31598.64      29493.96       140.67 o                         
   3   4   0       9195.62       8682.97       102.65 o                         
   4   4   0       3163.36       3024.77        45.44 o                         
   5   4   0       2155.24       2283.57       225.26 o                         
   6   4   0      16114.20      14833.04       660.13 o                         
   7   4   0      29049.68      27700.55      1492.27 o                         
   8   4   0        117.60        105.64        30.36 o                         
   9   4   0       4968.80       5094.91       312.52 o                         
  10   4   0       1748.45       1722.21       173.65 o                         
  11   4   0      11125.47      11858.97      1756.68 o                         
  12   4   0         21.89         27.87        30.13 o                         
  13   4   0        320.47        371.46       105.53 o                         
  14   4   0        501.73        594.10       111.69 o                         
  15   4   0       3072.99       3564.29       636.83 o                         
   1   5   0        128.31        174.83        47.46 o                         
   2   5   0         15.47         36.22        13.51 o                         
   3   5   0      24704.71      24185.46       125.57 o                         
   4   5   0       2285.16       2324.13        88.14 o                         
   5   5   0      16543.10      15990.64       116.39 o                         
   6   5   0      15116.74      13716.31       372.83 o                         
   7   5   0       3702.90       3912.85       203.84 o                         
   8   5   0      23280.14      21976.53      1229.76 o                         
   9   5   0        177.10        169.46        29.06 o                         
  10   5   0       2624.41       2674.04       152.54 o                         
  11   5   0         19.97         10.74        30.27 o                         
  12   5   0       2257.15       2371.74       325.80 o                         
  13   5   0          5.88         18.35        33.12 o                         
  14   5   0       2090.97       2348.74       333.53 o                         
  15   5   0         40.32         48.79        40.42 o                         
   0   6   0       4339.04       5244.71        81.49 o                         
   1   6   0      37022.07      38021.53       160.82 o                         
   2   6   0        161.84        198.65        12.47 o                         
   3   6   0          0.92         13.05        12.30 o                         
   4   6   0      11350.51      11295.61       201.94 o                         
   5   6   0       3068.64       3141.15       108.07 o                         
   6   6   0       7321.86       7592.38       234.79 o                         
   7   6   0        805.97        861.67        36.36 o                         
   8   6   0       8281.34       8423.04       217.21 o                         
   9   6   0       9861.92      10074.16       497.08 o                         
  10   6   0        251.79        255.79        64.29 o                         
  11   6   0         27.61         46.86        49.46 o                         
  12   6   0         38.26         55.68        63.40 o                         
  13   6   0       2794.72       3046.56       282.11 o                         
  14   6   0        366.83        440.30        59.56 o                         
  15   6   0         14.59         46.10        38.38 o                         
   1   7   0        107.81        133.91         9.09 o                         
   2   7   0       3127.13       3491.94        53.74 o                         
   3   7   0       5626.41       6185.10        73.86 o                         
   4   7   0        837.01        903.69        33.99 o                         
   5   7   0       5915.65       6098.14        80.30 o                         
   6   7   0       1059.33       1251.32        40.86 o                         
   7   7   0        114.71         48.02        24.69 o                         
   8   7   0        929.83        804.68        38.73 o                         
   9   7   0         24.17         20.37        25.76 o                         
  10   7   0          0.30         20.58        28.12 o                         
  11   7   0        336.23        379.17        69.35 o                         
  12   7   0        455.99        462.45        27.45 o                         
  13   7   0         12.01         79.60        39.51 o                         
  14   7   0         71.00         40.21        37.27 o                         
  15   7   0         71.82         80.38        53.81 o                         
   0   8   0      24816.04      25951.83       213.27 o                         
   1   8   0       4671.33       4792.15       152.53 o                         
   2   8   0       3769.32       3678.55        59.43 o                         
   3   8   0        630.68        686.76        32.54 o                         
   4   8   0      27477.04      27827.37       382.91 o                         
   5   8   0       2394.81       2546.41        94.85 o                         
   6   8   0        204.37        215.07        58.71 o                         
   7   8   0          1.54         16.13        20.12 o                         
   8   8   0       7291.60       7531.45       342.53 o                         
   9   8   0       7947.77       8353.47       233.19 o                         
  10   8   0        542.42        561.66        70.65 o                         
  11   8   0        124.05        164.85        17.20 o                         
  12   8   0          0.56         18.79        54.43 o                         
  13   8   0       2667.07       3092.85       381.65 o                         
  14   8   0        891.99        942.33        92.15 o                         
   1   9   0      18782.87      19810.20       141.84 o                         
   2   9   0       7980.69       7930.62       138.48 o                         
   3   9   0      18990.67      19439.66       433.86 o                         
   4   9   0       1098.19       1145.68        42.31 o                         
   5   9   0        814.41        819.44        36.34 o                         
   6   9   0         69.81         87.34        16.83 o                         
   7   9   0       1622.23       1763.41       147.99 o                         
   8   9   0       5772.80       5904.88       500.13 o                         
   9   9   0       2600.27       2599.72        78.40 o                         
  10   9   0       1259.18       1406.14       177.96 o                         
  11   9   0         74.23        102.09        31.10 o                         
  12   9   0       2298.03       2517.68       248.11 o                         
  13   9   0        602.88        642.74        60.52 o                         
  14   9   0       2027.50       2293.19       240.60 o                         
   0  10   0       1490.34       1473.68        64.65 o                         
   1  10   0       1859.22       2113.12        80.27 o                         
   2  10   0      20312.67      21097.72       354.51 o                         
   3  10   0       8701.95       9146.35       108.03 o                         
   4  10   0         20.88         28.74        22.66 o                         
   5  10   0         49.31         19.58        25.80 o                         
   6  10   0       3607.46       3799.97       119.14 o                         
   7  10   0       2070.52       2170.81       126.68 o                         
   8  10   0         48.23         40.05        28.86 o                         
   9  10   0         54.34         38.84        29.02 o                         
  10  10   0       1534.32       1706.26        65.93 o                         
  11  10   0       3234.92       3213.55       321.91 o                         
  12  10   0        531.17        646.39        37.05 o                         
  13  10   0        312.24        356.39        34.43 o                         
   1  11   0        390.92        384.64        24.68 o                         
   2  11   0       2624.48       2619.13       110.32 o                         
   3  11   0          7.25          4.93        21.84 o                         
   4  11   0         99.86        240.55        94.38 o                         
   5  11   0        913.37        964.58        56.93 o                         
   6  11   0         25.10         29.90        33.22 o                         
   7  11   0        450.81        494.43        31.17 o                         
   8  11   0          5.02         47.38        68.23 o                         
   9  11   0       1607.51       1697.81        63.27 o                         
  10  11   0         11.08         17.79        52.06 o                         
  11  11   0          5.55         51.49        31.89 o                         
  12  11   0          0.13          2.86        54.46 o                         
  13  11   0        241.26        196.12        23.31 o                         
   0  12   0        719.11        854.81        57.76 o                         
   1  12   0        150.95        105.63        13.65 o                         
   2  12   0       6644.04       7071.81       103.24 o                         
   3  12   0       8796.99       9752.10       143.34 o                         
   4  12   0          5.27          1.26        29.40 o                         
   5  12   0       2133.17       2228.15        66.05 o                         
   6  12   0       1000.48       1115.12        71.80 o                         
   7  12   0       5507.38       6170.32       109.75 o                         
   8  12   0          9.21          6.75        32.00 o                         
   9  12   0         48.41          2.58        31.27 o                         
  10  12   0       1967.44       2154.91        78.49 o                         
  11  12   0       2077.44       2316.54       141.75 o                         
  12  12   0        353.84        446.64        25.21 o                         
   1  13   0       4893.53       5330.52        94.41 o                         
   2  13   0        183.58        175.25        16.70 o                         
   3  13   0       4023.85       4522.04        90.63 o                         
   4  13   0       1500.34       1491.56        60.13 o                         
   5  13   0       3578.70       3936.67        87.63 o                         
   6  13   0       5233.91       5797.61       132.44 o                         
   7  13   0        362.51        438.20        26.61 o                         
   8  13   0       1015.72       1227.42        56.05 o                         
   9  13   0        279.62        277.62        26.31 o                         
  10  13   0       1629.48       1757.20       229.54 o                         
  11  13   0         83.65        133.45        37.60 o                         
  12  13   0       1357.74       1657.41        76.91 o                         
   0  14   0      12874.66      13875.95       222.83 o                         
   1  14   0       1531.16       1827.45        75.84 o                         
   2  14   0        134.04        114.38        33.47 o                         
   3  14   0        392.41        439.74        22.53 o                         
   4  14   0       8814.64       9804.57       138.84 o                         
   5  14   0       5367.32       5922.14       129.60 o                         
   6  14   0        981.79       1069.00        55.19 o                         
   7  14   0        317.93        352.61        21.37 o                         
   8  14   0       2078.36       2351.44        99.69 o                         
   9  14   0       2790.29       3019.47        91.95 o                         
  10  14   0        563.88        657.29        34.59 o                         
  11  14   0        714.61        855.35        94.47 o                         
   1  15   0       1018.82       1065.59        54.49 o                         
   2  15   0        430.87        488.69        27.56 o                         
   3  15   0        122.67        164.88        21.45 o                         
   4  15   0        377.18        417.87        25.52 o                         
   5  15   0        431.63        467.25        27.25 o                         
   6  15   0        121.82        114.48        34.42 o                         
   7  15   0        758.20        916.96        45.78 o                         
   8  15   0        138.48        144.31        40.09 o                         
   9  15   0         32.18         13.39        37.07 o                         
  10  15   0        832.76        967.48        89.32 o                         
   0  16   0        836.16       1046.49        79.47 o                         
   1  16   0         82.08         93.06        22.18 o                         
   2  16   0        109.84        120.64        20.69 o                         
   3  16   0        657.49        697.01        39.47 o                         
   4  16   0       1343.75       1583.07        65.92 o                         
   5  16   0       1903.50       1934.71        73.23 o                         
   6  16   0         41.10         31.27        34.96 o                         
   7  16   0         95.12         76.86        60.93 o                         
   8  16   0        642.80        777.28        45.83 o                         
   9  16   0        739.59        966.27       104.04 o                         
   1  17   0       1910.63       2350.88       118.72 o                         
   2  17   0        123.43        120.77        50.83 o                         
   3  17   0        308.98        377.76        22.94 o                         
   4  17   0        606.63        649.92        34.96 o                         
   5  17   0       1439.39       1687.78       123.56 o                         
   6  17   0        766.12        870.74        60.39 o                         
   7  17   0       1098.51       1323.24        68.98 o                         
   8  17   0        934.32       1139.96       123.68 o                         
   0  18   0        487.59        599.93        51.32 o                         
   1  18   0        299.52        349.18        25.38 o                         
   2  18   0       3375.35       3950.02       227.55 o                         
   3  18   0       2572.35       2984.78       140.14 o                         
   4  18   0          2.50        -23.76        46.52 o                         
   5  18   0         22.59         44.11        34.30 o                         
   6  18   0       3129.92       3866.33       141.94 o                         
   1  19   0        558.97        765.94        42.43 o                         
   2  19   0        206.02        216.16        28.74 o                         
   3  19   0        667.21        858.05        44.54 o                         
   4  19   0        125.54        140.44        27.42 o                         
 -16   1   1        260.45        259.44        19.26 o                         
 -15   1   1          0.03          4.12        24.67 o                         
 -14   1   1        335.68        327.12        18.16 o                         
 -13   1   1       2020.60       1996.41       144.91 o                         
 -12   1   1        383.25        359.09        16.26 o                         
 -11   1   1          3.07         32.61        19.33 o                         
 -10   1   1       6869.37       6677.98       228.99 o                         
  -9   1   1       7491.47       7553.11       251.64 o                         
  -8   1   1        281.49        312.48        32.35 o                         
  -7   1   1       1719.34       1615.12        77.27 o                         
  -6   1   1       1792.28       1866.76        63.47 o                         
  -5   1   1      38385.81      37024.76      1805.84 o                         
  -4   1   1      11947.16      11862.65       464.95 o                         
  -3   1   1       2474.84       2802.46       125.52 o                         
  -2   1   1         90.72        148.79        15.53 o                         
  -1   1   1      32606.15      35368.01      1553.26 o                         
   0   1   1      36799.75      45333.52      1111.43 o                         
   1   1   1       1055.20       1221.76        16.60 o                         
   2   1   1         20.42         69.31        24.40 o                         
   3   1   1       8636.37       9070.66       128.07 o                         
   4   1   1      27975.89      29226.44      1647.72 o                         
   5   1   1       5452.90       5163.98       155.06 o                         
   6   1   1        109.26        176.85        72.20 o                         
   7   1   1       7345.48       6633.51       125.87 o                         
   8   1   1       6884.06       6537.12       128.88 o                         
   9   1   1       5213.71       4777.63        77.55 o                         
  10   1   1        919.23        840.62        34.46 o                         
  11   1   1        473.68        444.94        18.36 o                         
  12   1   1       3597.71       3518.36        70.00 o                         
  13   1   1       3778.22       3791.48       165.89 o                         
  14   1   1        487.93        510.03        30.64 o                         
  15   1   1        112.44        176.44        24.40 o                         
 -16   2   1        369.42        392.40        34.67 o                         
 -15   2   1       1007.63        911.20        68.53 o                         
 -14   2   1        327.15        328.81        28.52 o                         
 -13   2   1       1265.94       1216.99        77.78 o                         
 -12   2   1       2653.14       2258.08       101.66 o                         
 -11   2   1        245.67        192.15        23.45 o                         
 -10   2   1       4253.77       3727.50       109.16 o                         
  -9   2   1       2935.75       2718.23        89.76 o                         
  -8   2   1       5985.85       5208.85       110.85 o                         
  -7   2   1       2044.84       1969.36        65.17 o                         
  -6   2   1      27339.36      23324.84       199.57 o                         
  -5   2   1        695.79        608.12        35.10 o                         
  -4   2   1      31275.10      27286.39       180.99 o                         
  -3   2   1       2724.20       2356.64        54.75 o                         
  -2   2   1      22789.49      21465.92       135.27 o                         
  -1   2   1      10846.68      11726.47        85.32 o                         
   0   2   1       9012.77      10074.65        76.49 o                         
   1   2   1      36218.83      36775.66       161.97 o                         
   2   2   1       7747.36       7462.99        77.41 o                         
   3   2   1       3001.55       2848.67        55.00 o                         
   4   2   1       1960.78       1906.86        50.63 o                         
   5   2   1      13701.47      12226.21       135.06 o                         
   6   2   1        240.23        230.23        17.28 o                         
   7   2   1      12774.15      11937.96       161.85 o                         
   8   2   1       1255.66       1234.73        58.72 o                         
   9   2   1       5721.98       5668.90       126.54 o                         
  10   2   1       2427.25       2296.59        90.14 o                         
  11   2   1       5743.27       5717.95       143.06 o                         
  12   2   1       4642.98       4817.82       137.83 o                         
  13   2   1        276.35        302.91        31.31 o                         
  14   2   1        947.29       1037.65        79.65 o                         
  15   2   1          9.29         13.47        47.32 o                         
 -15   3   1        823.68        798.84        54.28 o                         
 -14   3   1        159.83        182.10        25.50 o                         
 -13   3   1        260.28        205.53        24.97 o                         
 -12   3   1       3783.96       3420.37       116.00 o                         
 -11   3   1       9405.22       8453.30       170.17 o                         
 -10   3   1       1027.14        908.22        59.83 o                         
  -9   3   1       1402.40       1291.25        62.94 o                         
  -8   3   1       3495.74       2991.66        85.30 o                         
  -7   3   1      16704.71      14654.44       171.53 o                         
  -6   3   1       3160.69       2879.31        72.31 o                         
  -5   3   1       3399.48       3396.04        72.66 o                         
  -4   3   1        255.52        221.48        19.35 o                         
  -3   3   1      38817.76      34753.02       196.97 o                         
  -2   3   1      33890.30      31448.20       171.66 o                         
  -1   3   1       4397.71       4566.66        59.35 o                         
   0   3   1        275.73        288.24        19.49 o                         
   1   3   1      11850.89      11571.44        96.65 o                         
   2   3   1      26685.96      24837.92       154.93 o                         
   3   3   1          6.15         42.55        15.53 o                         
   4   3   1       3617.94       3221.91        65.94 o                         
   5   3   1       4961.55       4600.36        86.67 o                         
   6   3   1      33664.11      30114.22       236.25 o                         
   7   3   1       8669.07       7517.62       127.71 o                         
   8   3   1        293.74        282.04        22.58 o                         
   9   3   1        601.10        720.63        45.99 o                         
  10   3   1       4198.05       5013.47       139.86 o                         
  11   3   1       3461.14       4364.44       141.22 o                         
  12   3   1         57.04         48.32        44.80 o                         
  13   3   1        102.54        119.52        23.76 o                         
  14   3   1       3009.12       3597.52       139.55 o                         
  15   3   1       2924.74       3393.29       144.61 o                         
 -15   4   1         13.46         39.73        45.30 o                         
 -14   4   1          3.05         48.15        39.32 o                         
 -13   4   1       2078.39       2000.74        98.37 o                         
 -12   4   1        494.73        412.63        31.05 o                         
 -11   4   1        214.34        204.90        25.69 o                         
 -10   4   1       1307.55       1166.54        68.44 o                         
  -9   4   1        717.29        654.53        42.53 o                         
  -8   4   1       3414.20       3015.87        86.61 o                         
  -7   4   1          7.38          7.30        26.04 o                         
  -6   4   1       1283.76       1319.74        52.78 o                         
  -5   4   1        106.93        111.86        11.95 o                         
  -4   4   1          9.44         33.75        19.31 o                         
  -3   4   1        256.48        219.42        19.69 o                         
  -2   4   1       6190.84       5948.51        78.80 o                         
  -1   4   1        699.77        701.22        34.54 o                         
   0   4   1        598.28        605.67        26.19 o                         
   1   4   1       4268.13       4609.05        67.93 o                         
   2   4   1       2479.33       2281.89        57.08 o                         
   3   4   1       3434.25       3131.00        65.99 o                         
   4   4   1       2223.53       1970.44        58.18 o                         
   5   4   1        807.19        820.89        40.88 o                         
   6   4   1       1403.99       1259.66        56.73 o                         
   7   4   1         56.43         36.81        25.60 o                         
   8   4   1       4224.97       3875.95       101.31 o                         
   9   4   1         51.87          2.50        32.31 o                         
  10   4   1        285.53        337.10        28.12 o                         
  11   4   1         99.41         85.22        41.91 o                         
  12   4   1        591.34        724.44        54.93 o                         
  13   4   1        219.11        296.79        34.01 o                         
  14   4   1        262.23        334.56        36.81 o                         
  15   4   1        370.07        430.79        40.41 o                         
 -15   5   1        307.66        264.68        31.84 o                         
 -14   5   1         46.85         32.76        50.48 o                         
 -13   5   1          0.21         14.88        39.32 o                         
 -12   5   1       1169.66        976.47        70.66 o                         
 -11   5   1       4109.83       3852.58       118.68 o                         
 -10   5   1        395.80        376.40        29.18 o                         
  -9   5   1       1135.95        946.22        59.11 o                         
  -8   5   1       2921.96       2585.66        82.66 o                         
  -7   5   1       4518.02       4059.25        98.48 o                         
  -6   5   1        453.11        339.44        29.43 o                         
  -5   5   1          1.62        -26.52        26.52 o                         
  -4   5   1       3782.16       3715.73        77.19 o                         
  -3   5   1       5066.46       4425.49        79.21 o                         
  -2   5   1      25075.43      22740.34       170.57 o                         
  -1   5   1      11802.57      11398.25       115.04 o                         
   0   5   1        272.57        368.94        24.90 o                         
   1   5   1       6007.98       5800.43        83.39 o                         
   2   5   1      13071.25      12449.19       125.97 o                         
   3   5   1         75.90         58.27         9.93 o                         
   4   5   1        392.94        379.97        27.75 o                         
   5   5   1       7951.06       7649.32       119.31 o                         
   6   5   1      14451.81      12949.27       163.60 o                         
   7   5   1       1711.46       1719.26        67.20 o                         
   8   5   1        382.03        372.18        32.14 o                         
   9   5   1         71.20         80.30        31.20 o                         
  10   5   1       2585.83       2781.11       102.85 o                         
  11   5   1       1448.35       1643.37        87.77 o                         
  12   5   1        166.81        185.55        23.18 o                         
  13   5   1        487.61        598.51        47.00 o                         
  14   5   1        498.33        545.53        42.16 o                         
  15   5   1        780.28       1103.65        76.50 o                         
 -15   6   1       1728.99       1592.34        99.34 o                         
 -14   6   1        790.22        805.89        59.33 o                         
 -13   6   1       2453.98       2280.99       108.27 o                         
 -12   6   1        820.26        742.27        56.47 o                         
 -11   6   1       2521.90       2227.85        97.80 o                         
 -10   6   1       6650.01       5861.95       141.54 o                         
  -9   6   1         39.84         53.63        32.17 o                         
  -8   6   1       4296.72       4017.01       105.52 o                         
  -7   6   1        652.00        663.21        46.12 o                         
  -6   6   1        729.90        434.50        34.68 o                         
  -5   6   1         58.47         56.15        25.13 o                         
  -4   6   1       8071.54       6866.79       110.77 o                         
  -3   6   1       2693.29       2619.99        65.50 o                         
  -2   6   1      13500.10      12037.18       134.31 o                         
  -1   6   1       5184.40       4823.20        81.81 o                         
   0   6   1       6132.06       5730.20        89.33 o                         
   1   6   1      14104.25      13506.05       137.67 o                         
   2   6   1       2439.37       2473.59        61.20 o                         
   3   6   1      24104.89      22257.02       191.49 o                         
   4   6   1          1.37         12.44        27.75 o                         
   5   6   1      12877.97      11811.40       152.27 o                         
   6   6   1        189.51        214.30        15.93 o                         
   7   6   1      10285.41       9560.58       159.59 o                         
   8   6   1        792.55        853.73        53.16 o                         
   9   6   1       4184.17       3897.93       114.00 o                         
  10   6   1        873.36        806.03        61.05 o                         
  11   6   1        169.65        120.71        40.26 o                         
  12   6   1          3.03         60.01        32.73 o                         
  13   6   1        937.82        963.17        64.46 o                         
  14   6   1        928.07        958.46        71.93 o                         
 -15   7   1        119.93         80.12        55.20 o                         
 -14   7   1       3703.26       3333.02       141.59 o                         
 -13   7   1       2152.83       2040.29       106.82 o                         
 -12   7   1        920.24        821.08        59.88 o                         
 -11   7   1        293.67        241.40        23.64 o                         
 -10   7   1       3561.13       3094.18       108.15 o                         
  -9   7   1      14011.40      12258.18       199.12 o                         
  -8   7   1        233.56        271.21        24.20 o                         
  -7   7   1       1037.04        944.42        55.90 o                         
  -6   7   1       1892.31       1714.97        65.66 o                         
  -5   7   1      12008.46      11079.36       153.49 o                         
  -4   7   1      21488.18      19550.55       195.79 o                         
  -3   7   1         41.99          7.66        25.27 o                         
  -2   7   1        721.96        730.97        39.90 o                         
  -1   7   1      28431.03      24427.60       202.55 o                         
   0   7   1      25372.33      22314.54       190.00 o                         
   1   7   1        401.43        446.52        33.98 o                         
   2   7   1       9542.86       8516.80       120.43 o                         
   3   7   1      18722.89      17768.76       180.76 o                         
   4   7   1      50538.12      44458.30       305.24 o                         
   5   7   1       6193.02       5979.03       116.03 o                         
   6   7   1       1703.13       1623.73        67.12 o                         
   7   7   1         66.74         64.36        17.59 o                         
   8   7   1      11752.36      10815.85       179.61 o                         
   9   7   1        986.08        888.24        62.38 o                         
  10   7   1        592.21        582.97        43.79 o                         
  11   7   1        180.65        187.62        23.53 o                         
  12   7   1       2295.05       2313.83       112.08 o                         
  13   7   1       4247.27       4589.43       157.57 o                         
  14   7   1         98.05         32.84        55.35 o                         
 -14   8   1        684.74        615.10        52.10 o                         
 -13   8   1        313.18        312.46        30.31 o                         
 -12   8   1          9.15        -43.95        43.95 o                         
 -11   8   1       1340.28       1196.87        74.46 o                         
 -10   8   1        173.45        149.13        23.12 o                         
  -9   8   1        605.12        589.53        44.84 o                         
  -8   8   1       5284.82       4803.33       122.47 o                         
  -7   8   1        102.65         91.94        31.87 o                         
  -6   8   1        869.78        895.63        53.17 o                         
  -5   8   1        153.34        162.36        16.89 o                         
  -4   8   1        873.21        721.00        45.27 o                         
  -3   8   1       3451.24       2878.56        77.83 o                         
  -2   8   1        369.09        243.68        20.73 o                         
  -1   8   1       5276.59       4642.75        94.45 o                         
   0   8   1       1045.01        891.63        44.03 o                         
   1   8   1       9138.07       8481.78       127.66 o                         
   2   8   1        120.47        101.14        14.90 o                         
   3   8   1      16623.30      15278.67       177.43 o                         
   4   8   1         38.27         47.31        25.46 o                         
   5   8   1        477.84        387.77        33.24 o                         
   6   8   1        628.25        523.55        37.41 o                         
   7   8   1       2597.93       2533.41        88.15 o                         
   8   8   1        100.39         35.05        39.72 o                         
   9   8   1       4192.61       3833.14       117.56 o                         
  10   8   1        276.87        246.05        24.69 o                         
  11   8   1        934.49        809.39        57.91 o                         
  12   8   1        801.42        789.82        61.16 o                         
  13   8   1          3.74        -26.00        46.23 o                         
  14   8   1        430.61        458.51        35.93 o                         
 -14   9   1        291.10        222.98        32.69 o                         
 -13   9   1        230.39        165.47        57.43 o                         
 -12   9   1        166.28        183.57        27.05 o                         
 -11   9   1        402.76        388.07        32.36 o                         
 -10   9   1        143.03        145.85        23.37 o                         
  -9   9   1       6303.74       5413.34       143.15 o                         
  -8   9   1       3990.42       3126.42       105.77 o                         
  -7   9   1         79.97        106.47        37.24 o                         
  -6   9   1        758.74        713.79        48.95 o                         
  -5   9   1        629.18        538.25        36.51 o                         
  -4   9   1        390.71        284.60        20.24 o                         
  -3   9   1       2371.93       2139.79        69.31 o                         
  -2   9   1       5023.06       3952.07        94.80 o                         
  -1   9   1       7799.91       5852.61       114.58 o                         
   0   9   1         49.59        -10.71        24.66 o                         
   1   9   1        100.98         34.34        28.73 o                         
   2   9   1          2.25        -29.17        29.17 o                         
   3   9   1       3842.02       2841.99        81.76 o                         
   4   9   1       3171.37       2772.15        84.71 o                         
   5   9   1       2988.57       2672.00        85.36 o                         
   6   9   1       5807.31       5166.36       125.20 o                         
   7   9   1         26.61         10.52        35.10 o                         
   8   9   1         48.08         83.20        37.78 o                         
   9   9   1       2200.57       1995.38        91.67 o                         
  10   9   1        707.92        687.94        52.56 o                         
  11   9   1       1127.19       1132.20        79.19 o                         
  12   9   1        921.08        972.98        62.59 o                         
  13   9   1       1121.05       1138.35        87.33 o                         
 -13  10   1        461.55        418.90        37.24 o                         
 -12  10   1        126.20         93.74        50.77 o                         
 -11  10   1          3.03         33.80        41.66 o                         
 -10  10   1       1470.53       1256.90        79.81 o                         
  -9  10   1        436.57        420.00        31.70 o                         
  -8  10   1       6028.03       5354.80       138.20 o                         
  -7  10   1        242.39        159.84        22.72 o                         
  -6  10   1       4336.61       3754.79       109.35 o                         
  -5  10   1       1431.21        910.05        59.57 o                         
  -4  10   1       3326.88       2717.67        89.82 o                         
  -3  10   1       1114.95        989.02        57.02 o                         
  -2  10   1      13494.71      10431.13       160.19 o                         
  -1  10   1        252.77        278.17        23.44 o                         
   0  10   1       3299.91       2365.87        78.03 o                         
   1  10   1       3796.78       3308.24        91.92 o                         
   2  10   1        932.81        902.38        52.12 o                         
   3  10   1       2185.45       1824.95        72.70 o                         
   4  10   1        273.62        204.94        19.01 o                         
   5  10   1        353.31        287.42        22.14 o                         
   6  10   1        435.98        404.72        29.21 o                         
   7  10   1       1154.21        962.32        62.65 o                         
   8  10   1        675.39        522.22        40.41 o                         
   9  10   1       2324.47       1865.01        92.41 o                         
  10  10   1         22.33        -10.83        40.03 o                         
  11  10   1        856.36        749.10        62.73 o                         
  12  10   1       3330.09       3370.76       134.40 o                         
  13  10   1        207.29        207.03        33.47 o                         
 -13  11   1        307.92        261.55        30.15 o                         
 -12  11   1        743.82        629.03        46.05 o                         
 -11  11   1       1688.67       1358.82        91.11 o                         
 -10  11   1        560.36        527.35        43.71 o                         
  -9  11   1        508.60        515.95        34.04 o                         
  -8  11   1       2410.35       2019.69        93.99 o                         
  -7  11   1      15398.02      12552.08       213.68 o                         
  -6  11   1        680.03        596.24        46.32 o                         
  -5  11   1       7518.67       6359.03       142.14 o                         
  -4  11   1          4.22         -7.40        33.75 o                         
  -3  11   1      22413.15      16758.60       214.94 o                         
  -2  11   1      17574.39      11972.41       178.80 o                         
  -1  11   1        140.29         60.47        34.94 o                         
   0  11   1         31.02        -34.12        34.12 o                         
   1  11   1       5116.86       3101.15        93.13 o                         
   2  11   1       8338.26       5694.15       124.90 o                         
   3  11   1         85.58          9.56        35.05 o                         
   4  11   1         21.96          5.04        29.06 o                         
   5  11   1       2289.16       2156.21        86.12 o                         
   6  11   1       8780.32       7600.35       159.68 o                         
   7  11   1       1888.51       1614.11        84.55 o                         
   8  11   1       1552.47       1503.19        83.14 o                         
   9  11   1        499.91        471.50        36.22 o                         
  10  11   1       5139.46       4607.56       149.16 o                         
  11  11   1       5378.75       4745.43       159.90 o                         
  12  11   1          2.39        -53.80        53.80 o                         
  13  11   1        782.81       1049.80        83.08 o                         
 -12  12   1       1437.92       1333.56        92.56 o                         
 -11  12   1          2.77         54.33        43.61 o                         
 -10  12   1       1435.97       1182.12        87.09 o                         
  -9  12   1         28.25          0.00        43.36 o                         
  -8  12   1       1735.95       1407.22        85.87 o                         
  -7  12   1         80.69        134.72        22.11 o                         
  -6  12   1       5677.57       4871.40       133.80 o                         
  -5  12   1        228.08        231.47        23.44 o                         
  -4  12   1       8712.65       5699.81       140.35 o                         
  -3  12   1       1358.19        725.68        51.03 o                         
  -2  12   1       4843.75       3687.89       110.77 o                         
  -1  12   1       4196.31       2141.13        82.50 o                         
   0  12   1       1043.89        573.58        42.80 o                         
   1  12   1       1556.22       1149.54        66.50 o                         
   2  12   1        820.30        599.86        41.71 o                         
   3  12   1        195.21        107.03        19.84 o                         
   4  12   1         53.24        113.25        19.26 o                         
   5  12   1       1932.11       1350.12        70.20 o                         
   6  12   1        186.11        204.30        23.54 o                         
   7  12   1       3141.21       2739.12       106.95 o                         
   8  12   1       1481.36       1348.32        79.65 o                         
   9  12   1        870.41        818.59        59.95 o                         
  10  12   1       2495.61       2406.84       113.46 o                         
  11  12   1        273.48        293.08        32.81 o                         
  12  12   1       1130.76       1233.16        93.89 o                         
 -12  13   1        167.68        151.91        29.12 o                         
 -11  13   1         59.18          8.82        46.42 o                         
 -10  13   1        539.92        452.37        34.42 o                         
  -9  13   1       2129.01       1735.08        99.80 o                         
  -8  13   1       2940.05       2491.08       108.03 o                         
  -7  13   1        240.96        188.32        25.09 o                         
  -6  13   1         56.80         74.35        35.28 o                         
  -5  13   1       4871.76       4297.36       126.91 o                         
  -4  13   1        595.76        471.24        31.71 o                         
  -3  13   1        220.40        187.44        25.89 o                         
  -2  13   1       2211.02       1875.56        81.17 o                         
  -1  13   1       5028.27       4301.15       123.41 o                         
   0  13   1       1125.89        860.64        61.27 o                         
   1  13   1         91.37        -41.40        44.08 o                         
   2  13   1       2754.51       1766.50        81.32 o                         
   3  13   1       1627.67       1189.36        69.74 o                         
   4  13   1       3528.02       2162.32        90.99 o                         
   5  13   1       4252.70       3559.85       119.69 o                         
   6  13   1        323.58        301.64        26.08 o                         
   7  13   1        140.20         87.94        39.63 o                         
   8  13   1        211.64        101.06        48.06 o                         
   9  13   1       2204.55       1445.34        88.92 o                         
  10  13   1        588.37        506.48        40.92 o                         
  11  13   1         96.33         91.71        45.41 o                         
 -11  14   1        113.64        136.16        59.52 o                         
 -10  14   1         13.23        -30.80        44.22 o                         
  -9  14   1         18.48         45.43        40.27 o                         
  -8  14   1        130.95        130.17        23.70 o                         
  -7  14   1       1261.11       1209.57        82.66 o                         
  -6  14   1       1190.39        971.01        75.45 o                         
  -5  14   1          4.40        -23.44        38.30 o                         
  -4  14   1        375.29        337.97        27.55 o                         
  -3  14   1       1780.11       1634.68        79.35 o                         
  -2  14   1        476.60        323.43        26.73 o                         
  -1  14   1       2832.84       2155.92        95.94 o                         
   0  14   1        306.98        143.77        50.04 o                         
   1  14   1        920.21        688.83        55.55 o                         
   2  14   1        251.57        164.62        23.16 o                         
   3  14   1         36.00         75.56        34.90 o                         
   4  14   1       1021.94        825.94        55.18 o                         
   5  14   1       2383.22       1332.62        86.81 o                         
   6  14   1        234.67        187.05        26.59 o                         
   7  14   1       1769.70       1335.88        88.54 o                         
   8  14   1         24.88         29.11        44.57 o                         
   9  14   1       1263.40       1383.55        93.25 o                         
  10  14   1        202.35        141.11        54.08 o                         
  11  14   1          3.19          5.04        50.98 o                         
 -10  15   1       1664.79       1562.24       108.90 o                         
  -9  15   1       2080.56       1772.67       112.11 o                         
  -8  15   1        264.75        277.55        29.50 o                         
  -7  15   1          2.12         37.04        37.04 o                         
  -6  15   1        188.54        197.55        28.48 o                         
  -5  15   1       4883.81       4611.71       150.21 o                         
  -4  15   1       1186.09        969.69        75.43 o                         
  -3  15   1         23.94        -17.67        41.78 o                         
  -2  15   1          1.59        -38.18        40.96 o                         
  -1  15   1       3298.31       2464.37       112.06 o                         
   0  15   1       9824.59       7461.03       179.00 o                         
   1  15   1          0.38         34.46        35.50 o                         
   2  15   1        735.39        586.32        46.79 o                         
   3  15   1       2781.27       1988.13       101.27 o                         
   4  15   1       8060.67       7287.97       180.12 o                         
   5  15   1        894.55        661.21        54.38 o                         
   6  15   1       2844.97       1984.52       107.17 o                         
   7  15   1        297.65        160.20        54.95 o                         
   8  15   1       2873.95       2010.84       113.60 o                         
   9  15   1       1113.22        832.09        67.16 o                         
  10  15   1          0.48         84.86        48.68 o                         
  -9  16   1        452.79        435.53        37.59 o                         
  -8  16   1       1459.61       1537.48        99.46 o                         
  -7  16   1        383.64        410.67        32.83 o                         
  -6  16   1        832.47        725.07        61.56 o                         
  -5  16   1        129.46         32.70        49.38 o                         
  -4  16   1          3.22         47.48        38.77 o                         
  -3  16   1         61.01         38.61        42.97 o                         
  -2  16   1        684.02        574.11        53.59 o                         
  -1  16   1        943.56        715.62        50.07 o                         
   0  16   1       3525.03       1916.92       113.86 o                         
   1  16   1       4364.04       3258.19       124.17 o                         
   2  16   1        750.97        369.43        33.39 o                         
   3  16   1       6513.35       2941.94       126.48 o                         
   4  16   1        178.18         40.17        57.92 o                         
   5  16   1       5570.27       4458.80       153.84 o                         
   6  16   1         19.90         38.93        45.56 o                         
   7  16   1        650.32        622.86        48.02 o                         
   8  16   1         57.32         90.40        57.30 o                         
   9  16   1        211.65        135.38        67.84 o                         
  -8  17   1       1102.12       1334.64        82.25 o                         
  -7  17   1       1408.22       1561.92       102.30 o                         
  -6  17   1       1181.80       1284.26        96.43 o                         
  -5  17   1         76.23        106.11        50.83 o                         
  -4  17   1        106.25        103.05        52.62 o                         
  -3  17   1        939.93       1079.31        84.71 o                         
  -2  17   1        987.13       1103.13        81.91 o                         
  -1  17   1        203.12        179.96        61.19 o                         
   0  17   1         56.43        110.16        51.46 o                         
   1  17   1       1419.29       1618.96       104.90 o                         
   2  17   1       4638.44       5309.56       165.15 o                         
   3  17   1        319.06        398.31        33.10 o                         
   4  17   1         81.47        130.39        45.17 o                         
   5  17   1        405.26        424.56        37.20 o                         
   6  17   1       2149.09       2655.26       128.71 o                         
   7  17   1        422.97        482.91        38.75 o                         
  -6  18   1         37.93         -4.92        57.80 o                         
  -5  18   1          3.75         66.89        51.46 o                         
  -4  18   1          2.42        -37.20        54.21 o                         
  -3  18   1        415.37        474.51        37.12 o                         
  -2  18   1         21.99         58.25        53.94 o                         
  -1  18   1        119.20        114.23        28.18 o                         
   0  18   1        912.76        911.15        55.35 o                         
   1  18   1          1.59        -13.37        54.01 o                         
   2  18   1        502.64        602.30        44.98 o                         
   3  18   1         86.94         87.14        47.91 o                         
   4  18   1        260.26        375.84        32.13 o                         
   5  18   1          2.19         77.35        46.88 o                         
   6  18   1        213.41        267.45        32.91 o                         
  -4  19   1        168.95        155.61        66.38 o                         
  -3  19   1       1747.77       2094.04       127.62 o                         
  -2  19   1        566.70        621.06        52.82 o                         
  -1  19   1        125.24        156.71        31.96 o                         
   0  19   1         93.75         91.26        59.00 o                         
   1  19   1       3456.20       4157.34       154.61 o                         
   2  19   1       1891.80       2148.72       122.15 o                         
   3  19   1        309.24        345.52        36.52 o                         
 -16   0   2        829.93        812.74        53.66 o                         
 -15   0   2        114.38        123.06        47.79 o                         
 -14   0   2       1600.86       1371.90        92.21 o                         
 -13   0   2       1302.71       1256.96        82.03 o                         
 -12   0   2       2314.82       2203.36        99.85 o                         
 -11   0   2        536.23        550.87        35.23 o                         
 -10   0   2      19323.00      18382.80       240.37 o                         
  -9   0   2       4645.82       4749.59       116.23 o                         
  -8   0   2       7836.69       7588.57       136.01 o                         
  -7   0   2      10110.78      10040.91       145.49 o                         
  -6   0   2      19126.43      17545.43       182.24 o                         
  -5   0   2      58794.11      54656.74       308.53 o                         
  -4   0   2       3009.65       2929.36        65.88 o                         
  -3   0   2      27141.11      28612.44       190.25 o                         
  -2   0   2      17016.74      18264.93       141.21 o                         
  -1   0   2      40071.79      41346.82       213.43 o                         
   0   0   2      19919.86      23027.38       154.66 o                         
   1   0   2       2151.08       2164.88        54.57 o                         
   2   0   2        431.30        606.22        31.97 o                         
   3   0   2      51620.93      53696.71       289.05 o                         
   4   0   2      54985.55      55988.68       314.34 o                         
   5   0   2       6786.12       6818.26       111.91 o                         
   6   0   2      16993.13      17968.20       194.13 o                         
   7   0   2       5941.60       5995.04       118.04 o                         
   8   0   2      14223.15      13555.57       188.63 o                         
   9   0   2       3435.29       3731.78       105.88 o                         
  10   0   2       2783.31       2753.77        97.56 o                         
  11   0   2       1686.87       1679.46        83.59 o                         
  12   0   2       5967.92       5791.88       155.92 o                         
  13   0   2         42.06         37.74        42.99 o                         
  14   0   2        321.81        345.20        28.98 o                         
  15   0   2         13.83         45.49        45.49 o                         
 -16   1   2          0.79          1.94        77.78 o                         
 -15   1   2        731.29        792.77        43.70 o                         
 -14   1   2         15.13          5.72        32.30 o                         
 -13   1   2       1522.54       1636.30        65.56 o                         
 -12   1   2       1445.34       1384.43        57.73 o                         
 -11   1   2       8078.54       8065.01       200.05 o                         
 -10   1   2        107.16        146.91        19.82 o                         
  -9   1   2       3827.01       3537.97       269.61 o                         
  -8   1   2       1480.05       1447.02        78.43 o                         
  -7   1   2       8927.00       8832.09       553.30 o                         
  -6   1   2       6906.40       6649.81       586.62 o                         
  -5   1   2       6392.54       6505.20       374.37 o                         
  -4   1   2       6577.19       6995.19       468.60 o                         
  -3   1   2       1376.25       1626.13        73.73 o                         
  -2   1   2         23.51         49.06        16.10 o                         
  -1   1   2       7242.51       8173.12       175.49 o                         
   0   1   2      24651.17      27948.51       681.74 o                         
   1   1   2       7777.47       9247.83       409.12 o                         
   2   1   2        901.56       1065.46       223.55 o                         
   3   1   2       6948.94       7500.25        75.72 o                         
   4   1   2       4064.03       4394.72       153.71 o                         
   5   1   2      24544.54      25786.86       860.50 o                         
   6   1   2       1558.89       1621.75        49.70 o                         
   7   1   2      11751.78      11652.61       282.74 o                         
   8   1   2        613.52        650.34        34.30 o                         
   9   1   2       4025.68       4065.88        81.56 o                         
  10   1   2         22.12         62.00        26.67 o                         
  11   1   2       6071.97       6220.98       106.81 o                         
  12   1   2        272.70        251.62        18.58 o                         
  13   1   2        585.47        541.46        32.93 o                         
  14   1   2         11.76         -4.37        28.90 o                         
  15   1   2        534.95        651.61        35.60 o                         
 -16   2   2        388.71        393.65        35.58 o                         
 -15   2   2        680.14        593.72        51.62 o                         
 -14   2   2        165.89        146.75        53.40 o                         
 -13   2   2        409.81        366.46        32.42 o                         
 -12   2   2       3414.08       3052.32       117.76 o                         
 -11   2   2       4376.86       4110.63       120.10 o                         
 -10   2   2       1587.27       1476.60        75.33 o                         
  -9   2   2         86.81         86.54        16.49 o                         
  -8   2   2       5923.60       5641.35       118.11 o                         
  -7   2   2          8.82         25.49        21.99 o                         
  -6   2   2       1531.88       1553.24        55.18 o                         
  -5   2   2      12652.12      12041.85       137.68 o                         
  -4   2   2      15642.56      15215.62       144.27 o                         
  -3   2   2       7532.73       7686.11        96.06 o                         
  -2   2   2       6462.02       7546.07        89.26 o                         
  -1   2   2       1540.71       1555.20        46.08 o                         
   0   2   2       4051.58       4894.09        69.05 o                         
   1   2   2        753.10       1022.41        35.04 o                         
   2   2   2      54597.59      56252.80       269.05 o                         
   3   2   2      10675.25      10899.16       121.47 o                         
   4   2   2       9262.81       9872.04       124.09 o                         
   5   2   2       1904.69       2098.47        63.78 o                         
   6   2   2       3539.64       3681.76        93.76 o                         
   7   2   2       1294.44       1466.01        67.28 o                         
   8   2   2         17.12         72.08        35.49 o                         
   9   2   2       7952.23       8783.61       173.45 o                         
  10   2   2       5893.96       5985.95       149.25 o                         
  11   2   2        396.10        406.71        33.40 o                         
  12   2   2        127.01         -7.02        50.06 o                         
  13   2   2        103.82         91.65        37.37 o                         
  14   2   2        866.86        858.98        65.29 o                         
  15   2   2         18.20         59.45        47.74 o                         
 -15   3   2         58.74         74.53        50.14 o                         
 -14   3   2         69.50         99.03        23.61 o                         
 -13   3   2         33.60         32.47        40.98 o                         
 -12   3   2         64.30         91.38        42.08 o                         
 -11   3   2       1053.24        938.45        64.91 o                         
 -10   3   2       1198.03       1053.35        63.83 o                         
  -9   3   2       1392.68       1420.45        65.99 o                         
  -8   3   2       2947.60       2716.07        83.77 o                         
  -7   3   2        138.79        167.40        17.03 o                         
  -6   3   2      15572.40      14690.77       168.22 o                         
  -5   3   2         60.87         25.87        22.79 o                         
  -4   3   2       5893.00       6020.35        93.80 o                         
  -3   3   2       5515.79       5717.55        85.06 o                         
  -2   3   2       7843.15       8147.24        96.16 o                         
  -1   3   2       1297.90       1435.78        41.76 o                         
   0   3   2      23707.73      26124.57       167.69 o                         
   1   3   2      17492.37      19063.39       145.26 o                         
   2   3   2       8332.97       8647.70       102.25 o                         
   3   3   2          1.41         46.21        17.06 o                         
   4   3   2       5756.08       5388.83        93.29 o                         
   5   3   2       3992.53       3724.50        83.91 o                         
   6   3   2       5242.10       5130.32       106.40 o                         
   7   3   2        995.71       1080.00        55.74 o                         
   8   3   2       1883.77       1888.70        75.68 o                         
   9   3   2        195.78        189.59        20.57 o                         
  10   3   2        757.51        791.18        56.61 o                         
  11   3   2       1067.91       1228.99        86.14 o                         
  12   3   2         65.90         81.83        47.27 o                         
  13   3   2         46.21        -35.34        49.50 o                         
  14   3   2        319.79        342.46        31.47 o                         
  15   3   2        378.18        413.12        35.14 o                         
 -15   4   2         62.99         79.65        40.58 o                         
 -14   4   2        311.28        349.95        30.69 o                         
 -13   4   2        542.96        504.87        39.06 o                         
 -12   4   2       6547.41       6117.97       157.07 o                         
 -11   4   2       3419.54       3422.26       111.20 o                         
 -10   4   2         29.82         77.93        35.98 o                         
  -9   4   2        485.32        434.04        36.11 o                         
  -8   4   2       1703.73       1619.12        68.33 o                         
  -7   4   2      12961.20      12099.03       164.17 o                         
  -6   4   2        134.84        200.13        16.29 o                         
  -5   4   2       1536.69       1547.03        56.01 o                         
  -4   4   2      29142.96      27748.41       208.54 o                         
  -3   4   2      49884.77      48596.53       267.80 o                         
  -2   4   2       4338.27       4346.20        73.48 o                         
  -1   4   2      20764.44      22503.79       165.19 o                         
   0   4   2        236.99        255.29        17.83 o                         
   1   4   2      65449.29      66846.52       302.24 o                         
   2   4   2      21804.79      22440.48       174.23 o                         
   3   4   2          3.15         51.69        20.39 o                         
   4   4   2          4.65         35.66        24.09 o                         
   5   4   2      13341.81      12046.17       151.35 o                         
   6   4   2       3368.88       2962.78        81.14 o                         
   7   4   2       1563.90       1676.19        65.03 o                         
   8   4   2        146.12        150.76        18.14 o                         
   9   4   2       2062.71       1890.97        80.43 o                         
  10   4   2      10295.90       9719.14       181.18 o                         
  11   4   2       3538.52       3475.64       116.47 o                         
  12   4   2        900.35        936.12        66.87 o                         
  13   4   2         89.75         89.87        44.71 o                         
  14   4   2       1924.17       2092.32       115.65 o                         
 -15   5   2       2151.98       2163.66       116.20 o                         
 -14   5   2        180.84        143.37        50.01 o                         
 -13   5   2       3122.18       2959.75       122.09 o                         
 -12   5   2        218.12        188.38        26.53 o                         
 -11   5   2        225.00        218.55        24.11 o                         
 -10   5   2       2661.50       2385.01        91.44 o                         
  -9   5   2       1176.42       1088.00        60.42 o                         
  -8   5   2       2813.77       2897.84        90.13 o                         
  -7   5   2       1438.44       1429.52        61.13 o                         
  -6   5   2         32.96          7.19        21.06 o                         
  -5   5   2        154.89         12.97        35.44 o                         
  -4   5   2      30962.43      29909.23       225.22 o                         
  -3   5   2       2860.28       2880.10        68.25 o                         
  -2   5   2      55745.81      55217.59       288.29 o                         
  -1   5   2         47.69        271.15        21.08 o                         
   0   5   2      25194.49      26933.74       191.12 o                         
   1   5   2      11664.64      11839.69       128.01 o                         
   2   5   2      13389.18      13342.74       139.92 o                         
   3   5   2       3753.70       3741.56        77.72 o                         
   4   5   2       5170.40       4966.13        94.33 o                         
   5   5   2        641.71        631.79        41.95 o                         
   6   5   2        685.91        709.38        43.71 o                         
   7   5   2       5595.91       5425.81       116.35 o                         
   8   5   2       1167.06       1226.73        63.42 o                         
   9   5   2       3612.16       3460.58       104.53 o                         
  10   5   2        419.43        409.23        35.01 o                         
  11   5   2       2462.66       2281.70        98.77 o                         
  12   5   2       1386.40       1462.66        83.51 o                         
  13   5   2       2026.85       2237.93       104.11 o                         
  14   5   2       1363.38       1582.12        95.51 o                         
 -15   6   2        123.11        109.87        47.58 o                         
 -14   6   2       1586.88       1541.85        95.92 o                         
 -13   6   2         48.62         49.62        45.01 o                         
 -12   6   2        112.30        105.24        24.38 o                         
 -11   6   2       1194.42       1217.35        73.54 o                         
 -10   6   2       1171.60       1139.14        71.04 o                         
  -9   6   2       3727.52       3354.90       103.73 o                         
  -8   6   2         84.33        111.46        16.90 o                         
  -7   6   2         51.08         29.77        28.22 o                         
  -6   6   2       1763.05       1807.22        67.39 o                         
  -5   6   2      17095.12      16667.79       181.56 o                         
  -4   6   2       8370.74       8172.65       122.25 o                         
  -3   6   2       1002.27        993.16        44.92 o                         
  -2   6   2      10739.99      11116.34       132.06 o                         
  -1   6   2      16187.45      16337.71       157.64 o                         
   0   6   2       5374.64       5402.24        91.85 o                         
   1   6   2        125.81        154.19        11.87 o                         
   2   6   2       1788.34       1629.33        54.59 o                         
   3   6   2      29718.23      28949.43       228.94 o                         
   4   6   2       4144.87       4155.57        90.78 o                         
   5   6   2       1188.27       1126.53        53.14 o                         
   6   6   2        729.21        755.08        46.37 o                         
   7   6   2        961.65        852.48        54.04 o                         
   8   6   2       4482.69       3969.01       109.46 o                         
   9   6   2        436.23        403.79        38.89 o                         
  10   6   2        676.44        667.31        46.27 o                         
  11   6   2        184.99        208.57        24.00 o                         
  12   6   2       1889.11       1824.99        96.99 o                         
  13   6   2       1468.34       1468.13        96.54 o                         
  14   6   2        172.63        177.61        28.53 o                         
 -15   7   2        332.69        309.51        35.00 o                         
 -14   7   2         64.35         73.03        44.44 o                         
 -13   7   2        431.27        508.10        38.30 o                         
 -12   7   2        481.10        441.30        36.93 o                         
 -11   7   2       1451.56       1322.81        81.68 o                         
 -10   7   2        305.60        304.76        25.81 o                         
  -9   7   2        139.94        118.18        20.60 o                         
  -8   7   2         32.69         37.16        31.24 o                         
  -7   7   2         30.00          2.29        24.19 o                         
  -6   7   2        266.44        251.92        22.85 o                         
  -5   7   2       4183.38       4246.15        94.61 o                         
  -4   7   2         80.88         63.12        25.02 o                         
  -3   7   2       5121.98       4919.02        97.10 o                         
  -2   7   2       2721.99       2583.72        75.51 o                         
  -1   7   2       1721.93       1814.34        59.46 o                         
   0   7   2       4806.97       4699.05        91.66 o                         
   1   7   2       1958.47       1995.18        60.72 o                         
   2   7   2       1716.71       1882.55        60.68 o                         
   3   7   2       2154.91       2182.45        73.20 o                         
   4   7   2       1349.09       1267.27        55.59 o                         
   5   7   2         69.09         78.36        15.39 o                         
   6   7   2        138.83        173.14        16.57 o                         
   7   7   2          0.22         -4.86        30.19 o                         
   8   7   2       1281.04       1205.09        67.11 o                         
   9   7   2       1979.91       1842.30        84.28 o                         
  10   7   2         21.33        -40.57        40.57 o                         
  11   7   2       1183.06       1238.46        79.75 o                         
  12   7   2        174.73         69.27        52.47 o                         
  13   7   2        137.78        191.08        27.82 o                         
  14   7   2         22.20         -4.58        44.73 o                         
 -14   8   2       3693.33       3675.29       143.13 o                         
 -13   8   2        455.95        420.36        36.36 o                         
 -12   8   2         65.59         82.06        43.52 o                         
 -11   8   2          2.43        -41.10        41.10 o                         
 -10   8   2       4854.47       4699.43       132.97 o                         
  -9   8   2       9133.58       8625.61       170.29 o                         
  -8   8   2       2297.43       2248.68        87.36 o                         
  -7   8   2        874.34        789.15        59.30 o                         
  -6   8   2       8042.48       8280.60       144.80 o                         
  -5   8   2       7905.76       8044.91       137.29 o                         
  -4   8   2        915.42       1105.09        55.12 o                         
  -3   8   2       3091.97       3363.34        84.29 o                         
  -2   8   2       8771.91       8923.49       132.67 o                         
  -1   8   2       9293.83       9576.45       136.70 o                         
   0   8   2       5729.49       5425.87       103.80 o                         
   1   8   2          1.71         45.17        25.64 o                         
   2   8   2       2544.03       2582.66        74.44 o                         
   3   8   2      20970.02      21141.09       214.42 o                         
   4   8   2      11498.19      11494.53       163.46 o                         
   5   8   2       1216.91       1315.80        64.26 o                         
   6   8   2         81.75        122.70        17.90 o                         
   7   8   2       2939.54       2986.41        94.77 o                         
   8   8   2      13624.57      12599.37       201.32 o                         
   9   8   2        234.73        219.27        23.20 o                         
  10   8   2        199.29        177.06        24.32 o                         
  11   8   2        884.25        943.97        72.82 o                         
  12   8   2       3455.76       3544.41       132.80 o                         
  13   8   2       1238.54       1183.00        87.42 o                         
 -14   9   2         72.01         69.35        27.91 o                         
 -13   9   2       1833.73       1885.75       105.29 o                         
 -12   9   2         11.60         27.18        46.78 o                         
 -11   9   2       1071.52       1126.79        76.12 o                         
 -10   9   2        122.10        134.77        46.11 o                         
  -9   9   2       8335.61       8330.14       173.05 o                         
  -8   9   2       4940.30       5266.37       130.73 o                         
  -7   9   2       6748.17       6541.97       139.33 o                         
  -6   9   2       4493.28       4435.07       111.80 o                         
  -5   9   2        137.36         67.11        31.97 o                         
  -4   9   2      13822.55      13742.35       181.59 o                         
  -3   9   2         33.49         46.09        26.85 o                         
  -2   9   2       1875.67       1812.36        69.37 o                         
  -1   9   2         79.98        -47.33        47.33 o                         
   0   9   2        795.60        824.68        48.42 o                         
   1   9   2        182.72        185.18        17.25 o                         
   2   9   2      14045.58      13932.63       176.87 o                         
   3   9   2       4316.37       4419.48       103.91 o                         
   4   9   2      10037.09      10411.85       161.84 o                         
   5   9   2       5784.10       5783.65       125.79 o                         
   6   9   2        455.10        385.58        29.41 o                         
   7   9   2      15133.89      15231.53       220.05 o                         
   8   9   2         15.70         11.94        36.19 o                         
   9   9   2       2279.93       2034.56        96.40 o                         
  10   9   2        110.67        115.90        47.51 o                         
  11   9   2       1311.58       1230.07        87.58 o                         
  12   9   2         36.96          4.14        50.96 o                         
  13   9   2       2136.55       2421.09       119.20 o                         
 -13  10   2        242.80        228.68        32.46 o                         
 -12  10   2       3536.23       3610.86       132.32 o                         
 -11  10   2        780.94        733.25        57.44 o                         
 -10  10   2        804.80        797.79        57.38 o                         
  -9  10   2         14.67         19.27        35.12 o                         
  -8  10   2       4904.16       4853.59       134.18 o                         
  -7  10   2       6333.26       6368.98       142.39 o                         
  -6  10   2          4.59         33.62        32.37 o                         
  -5  10   2        194.45        225.64        20.46 o                         
  -4  10   2       2547.49       2505.82        87.09 o                         
  -3  10   2      11143.20      11250.07       167.37 o                         
  -2  10   2       3790.71       3962.53       100.16 o                         
  -1  10   2        275.79        241.95        24.05 o                         
   0  10   2       3350.62       3432.60        90.14 o                         
   1  10   2       9563.00       9840.06       154.49 o                         
   2  10   2       3592.49       3336.29        94.08 o                         
   3  10   2        381.50        358.02        28.19 o                         
   4  10   2        541.74        537.90        39.12 o                         
   5  10   2       4460.02       4127.96       112.25 o                         
   6  10   2       7550.16       7583.64       156.09 o                         
   7  10   2         65.67         99.70        37.78 o                         
   8  10   2       1448.53       1392.52        76.89 o                         
   9  10   2        770.61        723.89        54.61 o                         
  10  10   2       4529.68       4681.61       143.97 o                         
  11  10   2        840.55        833.74        60.57 o                         
  12  10   2         31.15         21.59        39.34 o                         
  13  10   2        281.57        324.41        32.64 o                         
 -13  11   2          3.13          4.62        39.21 o                         
 -12  11   2        215.86        217.80        29.93 o                         
 -11  11   2        310.72        294.55        30.12 o                         
 -10  11   2          3.50         18.35        41.00 o                         
  -9  11   2         75.45         54.55        43.12 o                         
  -8  11   2        126.27        146.07        23.43 o                         
  -7  11   2        455.72        491.41        45.65 o                         
  -6  11   2         14.73        -37.15        37.15 o                         
  -5  11   2       2499.54       2484.97        91.84 o                         
  -4  11   2        932.52        919.92        60.15 o                         
  -3  11   2        435.16        464.53        34.74 o                         
  -2  11   2        214.80        217.24        19.21 o                         
  -1  11   2        859.60        794.59        50.66 o                         
   0  11   2        988.32       1024.37        55.98 o                         
   1  11   2        303.59        394.37        30.36 o                         
   2  11   2        671.20        576.24        43.09 o                         
   3  11   2         55.07         67.50        33.31 o                         
   4  11   2       1500.81       1411.18        73.47 o                         
   5  11   2        157.18        211.63        22.60 o                         
   6  11   2       2291.96       2384.29        95.40 o                         
   7  11   2          8.60        -18.84        37.61 o                         
   8  11   2         32.06         23.50        36.95 o                         
   9  11   2        161.43        220.71        24.33 o                         
  10  11   2        213.07        255.34        27.81 o                         
  11  11   2        188.68        196.17        29.38 o                         
  12  11   2         21.40        -31.61        46.71 o                         
 -12  12   2       1254.97       1208.85        89.73 o                         
 -11  12   2        278.50        291.57        32.03 o                         
 -10  12   2          8.63         73.72        40.54 o                         
  -9  12   2          2.35         21.78        36.64 o                         
  -8  12   2       6717.20       6844.09       166.19 o                         
  -7  12   2       3916.81       3995.36       128.01 o                         
  -6  12   2        986.20        914.90        64.70 o                         
  -5  12   2        134.69        149.91        20.74 o                         
  -4  12   2        120.00         74.16        37.74 o                         
  -3  12   2       5468.90       5649.06       131.79 o                         
  -2  12   2        535.08        442.40        39.30 o                         
  -1  12   2          0.92         20.49        27.59 o                         
   0  12   2        964.84        986.11        63.75 o                         
   1  12   2       4702.58       4927.71       123.51 o                         
   2  12   2       2908.15       3326.74       102.13 o                         
   3  12   2        714.39        624.62        48.25 o                         
   4  12   2       1618.61       1920.52        84.76 o                         
   5  12   2       5265.15       5454.42       136.02 o                         
   6  12   2       7386.79       7323.67       163.42 o                         
   7  12   2        541.93        570.32        47.00 o                         
   8  12   2        181.04        155.27        24.20 o                         
   9  12   2        977.79        946.70        63.05 o                         
  10  12   2       1082.76       1083.08        85.24 o                         
  11  12   2        992.55        995.38        65.73 o                         
 -12  13   2          1.51        -32.94        49.97 o                         
 -11  13   2       2387.82       2406.03       114.77 o                         
 -10  13   2        626.56        580.66        49.43 o                         
  -9  13   2        201.13        239.43        26.65 o                         
  -8  13   2       1111.47       1203.65        79.74 o                         
  -7  13   2       1563.83       1570.46        82.53 o                         
  -6  13   2       2056.56       2082.23        95.68 o                         
  -5  13   2        500.55        441.70        35.84 o                         
  -4  13   2       5288.63       5547.98       139.53 o                         
  -3  13   2        357.13        417.71        34.46 o                         
  -2  13   2       3742.56       3878.77       113.46 o                         
  -1  13   2        387.87        333.01        29.56 o                         
   0  13   2       4782.11       5267.98       131.91 o                         
   1  13   2        634.22        716.04        49.20 o                         
   2  13   2       2611.30       2784.01        99.67 o                         
   3  13   2       1251.89       1336.55        74.29 o                         
   4  13   2       4107.32       4215.80       128.32 o                         
   5  13   2       1573.04       1634.99        81.59 o                         
   6  13   2        809.70        799.29        57.59 o                         
   7  13   2       2024.78       2189.51        99.83 o                         
   8  13   2        749.25        780.48        56.82 o                         
   9  13   2       2162.53       2034.31       110.25 o                         
  10  13   2        298.22        304.84        31.12 o                         
  11  13   2       1384.92       1485.83       104.44 o                         
 -11  14   2          1.28          9.28        48.79 o                         
 -10  14   2       2947.70       3042.60       129.62 o                         
  -9  14   2        988.81       1215.56        83.95 o                         
  -8  14   2        256.81        255.59        29.22 o                         
  -7  14   2        154.89        150.67        26.43 o                         
  -6  14   2       2485.96       2627.70       106.16 o                         
  -5  14   2       4804.64       5165.36       143.91 o                         
  -4  14   2         14.76          3.27        34.81 o                         
  -3  14   2         66.20         66.39        39.83 o                         
  -2  14   2       1160.70       1213.54        76.85 o                         
  -1  14   2      24757.43      25561.50       301.47 o                         
   0  14   2       4546.10       4796.21       132.59 o                         
   1  14   2        693.23        794.46        51.57 o                         
   2  14   2        256.26        260.05        27.07 o                         
   3  14   2       1408.03       1625.34        86.03 o                         
   4  14   2       5554.52       5845.52       150.35 o                         
   5  14   2          0.49        -10.47        37.71 o                         
   6  14   2        133.32         91.36        46.65 o                         
   7  14   2       3461.14       4011.63       134.83 o                         
   8  14   2       1715.23       1895.35       105.92 o                         
   9  14   2        384.55        377.61        32.83 o                         
  10  14   2       1111.56       1204.31        90.53 o                         
 -10  15   2          1.71         93.04        43.14 o                         
  -9  15   2         98.74         52.75        57.02 o                         
  -8  15   2         27.72         83.36        35.84 o                         
  -7  15   2        106.32         15.85        50.23 o                         
  -6  15   2        266.57        282.06        29.72 o                         
  -5  15   2        636.36        720.74        54.78 o                         
  -4  15   2        768.74        852.06        67.20 o                         
  -3  15   2          3.01        -37.23        37.23 o                         
  -2  15   2         84.30         16.89        44.50 o                         
  -1  15   2        131.64         77.09        44.87 o                         
   0  15   2        881.02        878.50        68.58 o                         
   1  15   2          8.10        -39.65        39.65 o                         
   2  15   2        490.02        513.77        34.10 o                         
   3  15   2        992.85       1146.85        72.79 o                         
   4  15   2        137.98        132.61        24.65 o                         
   5  15   2        607.00        562.51        38.60 o                         
   6  15   2        100.53        102.24        44.49 o                         
   7  15   2         14.83        -28.85        47.19 o                         
   8  15   2          0.04        -47.82        48.94 o                         
   9  15   2         36.70         -9.18        44.50 o                         
  -9  16   2        831.31        810.78        57.45 o                         
  -8  16   2        534.06        467.58        37.96 o                         
  -7  16   2         87.36        136.59        50.51 o                         
  -6  16   2        786.95        773.44        60.32 o                         
  -5  16   2        709.32        759.13        58.08 o                         
  -4  16   2         16.51         46.01        37.56 o                         
  -3  16   2         15.66        -22.50        45.90 o                         
  -2  16   2        498.84        511.14        36.02 o                         
  -1  16   2       2276.24       2236.68       105.67 o                         
   0  16   2        731.18        688.52        48.79 o                         
   1  16   2          0.36         33.07        35.46 o                         
   2  16   2        229.84        216.42        27.33 o                         
   3  16   2        414.33        481.72        32.42 o                         
   4  16   2        958.20       1064.20        78.81 o                         
   5  16   2        206.23        170.63        27.50 o                         
   6  16   2        430.82        420.46        32.31 o                         
   7  16   2       1197.95       1119.46        88.13 o                         
   8  16   2        925.83        934.73        70.04 o                         
  -7  17   2        189.40        178.24        33.76 o                         
  -6  17   2       1647.90       2029.47       102.45 o                         
  -5  17   2        930.01       1008.57        69.46 o                         
  -4  17   2       1039.07       1263.84        88.58 o                         
  -3  17   2        140.17        130.08        51.12 o                         
  -2  17   2       1444.04       1916.43        97.03 o                         
  -1  17   2        172.61        203.14        27.36 o                         
   0  17   2       3310.24       3602.00       132.57 o                         
   1  17   2         38.96         23.97        40.30 o                         
   2  17   2       1025.91       1101.82        82.04 o                         
   3  17   2        681.51        765.65        61.18 o                         
   4  17   2        316.66        423.94        44.16 o                         
   5  17   2       1147.70       1300.99        93.21 o                         
   6  17   2        581.00        601.14        41.50 o                         
   7  17   2        257.19        233.94        33.40 o                         
  -6  18   2          2.11        -59.70        59.70 o                         
  -5  18   2        373.91        447.06        35.95 o                         
  -4  18   2       1136.31       1212.05        90.67 o                         
  -3  18   2       3983.36       4452.19       152.18 o                         
  -2  18   2        904.98        945.90        64.73 o                         
  -1  18   2        831.50       1016.20        80.57 o                         
   0  18   2        536.49        492.42        51.39 o                         
   1  18   2       5344.86       5968.38       178.36 o                         
   2  18   2       1135.59       1182.52        87.81 o                         
   3  18   2          5.83         31.20        46.53 o                         
   4  18   2        119.23        114.75        30.76 o                         
   5  18   2       1912.14       2170.85       119.79 o                         
  -3  19   2          0.23         28.52        40.32 o                         
  -2  19   2        693.48        830.46        56.28 o                         
  -1  19   2          1.46         97.75        51.67 o                         
   0  19   2        214.94        200.70        34.66 o                         
   1  19   2         93.86         60.75        62.86 o                         
   2  19   2        659.09        771.66        50.34 o                         
 -15   1   3       2475.29       2729.64       117.33 o                         
 -14   1   3       1310.88       1329.94        65.96 o                         
 -13   1   3         15.69         10.57        30.66 o                         
 -12   1   3        756.29        770.56        74.50 o                         
 -11   1   3        658.61        737.96        36.58 o                         
 -10   1   3       6933.56       7338.02       111.81 o                         
  -9   1   3        739.68        752.07        98.60 o                         
  -8   1   3        835.47        900.17        39.09 o                         
  -7   1   3         65.48         57.67        22.20 o                         
  -6   1   3      21479.12      23355.74       692.47 o                         
  -5   1   3       6182.98       7141.31       303.09 o                         
  -4   1   3        373.04        277.20        35.93 o                         
  -3   1   3       1212.72       1320.22       100.28 o                         
  -2   1   3       9480.12      10218.99        89.93 o                         
  -1   1   3      23039.64      24279.30       693.47 o                         
   0   1   3       1304.26       1499.39        46.76 o                         
   1   1   3        170.29        213.75        11.24 o                         
   2   1   3      21473.17      24243.78       145.60 o                         
   3   1   3      19191.22      21778.64       144.15 o                         
   4   1   3      11225.37      12201.82       113.84 o                         
   5   1   3       5728.14       6005.21       104.59 o                         
   6   1   3         55.40         50.68        13.31 o                         
   7   1   3       7672.56       8376.84       245.58 o                         
   8   1   3       5016.34       5649.19       142.71 o                         
   9   1   3       1302.17       1298.40       187.02 o                         
  10   1   3        141.86        125.25        34.32 o                         
  11   1   3       2792.74       2784.98        81.22 o                         
  12   1   3       1074.63       1139.95        54.57 o                         
  13   1   3        123.60        141.91        24.62 o                         
  14   1   3        117.70        120.91        20.52 o                         
 -15   2   3        151.65        137.78        30.39 o                         
 -14   2   3       1407.46       1476.67        94.63 o                         
 -13   2   3       3202.46       3480.69       127.54 o                         
 -12   2   3        371.60        375.62        29.99 o                         
 -11   2   3       5604.64       5638.25       145.15 o                         
 -10   2   3        848.35        872.24        64.36 o                         
  -9   2   3       4771.34       5054.20       119.49 o                         
  -8   2   3        346.15        360.85        31.30 o                         
  -7   2   3       3782.26       3841.83        93.70 o                         
  -6   2   3       1821.86       1833.12        66.73 o                         
  -5   2   3       8117.98       8519.68       124.48 o                         
  -4   2   3       2969.78       3078.82        72.15 o                         
  -3   2   3       4948.45       5545.33        92.77 o                         
  -2   2   3      10911.50      11758.24       130.79 o                         
  -1   2   3      10703.59      12331.08       132.28 o                         
   0   2   3      25265.88      28962.39       207.22 o                         
   1   2   3       3104.04       3676.55        75.22 o                         
   2   2   3      20794.10      23033.89       195.35 o                         
   3   2   3         42.30         34.68        23.42 o                         
   4   2   3      14915.21      15501.34       179.32 o                         
   5   2   3        616.76        566.46        40.28 o                         
   6   2   3      11732.00      12440.06       182.21 o                         
   7   2   3       1111.35       1230.92        67.69 o                         
   8   2   3        770.22        885.80        64.64 o                         
   9   2   3       1356.29       1440.44        84.39 o                         
  10   2   3       3082.37       3454.04       130.27 o                         
  11   2   3       2958.17       3375.93       129.28 o                         
  12   2   3        737.38        876.41        61.44 o                         
  13   2   3       1282.62       1368.16        96.93 o                         
  14   2   3         61.51         24.15        48.54 o                         
 -15   3   3          0.18         -9.07        47.99 o                         
 -14   3   3         10.24         24.83        40.59 o                         
 -13   3   3       2916.54       2663.71       118.21 o                         
 -12   3   3       2181.20       2211.38       102.32 o                         
 -11   3   3        177.44        178.38        22.39 o                         
 -10   3   3        962.32        957.40        62.17 o                         
  -9   3   3       2916.32       3055.57        96.51 o                         
  -8   3   3      13560.19      13177.61       183.64 o                         
  -7   3   3       5360.48       5696.42       115.32 o                         
  -6   3   3       2007.63       2085.06        67.93 o                         
  -5   3   3        259.17        321.96        27.39 o                         
  -4   3   3      12329.23      13326.26       151.63 o                         
  -3   3   3      20044.15      21756.71       187.07 o                         
  -2   3   3        678.29        758.05        37.95 o                         
  -1   3   3       1747.58       1983.17        55.50 o                         
   0   3   3       5462.56       5828.74        93.63 o                         
   1   3   3      44307.05      48385.89       280.56 o                         
   2   3   3       1082.47       1057.86        46.62 o                         
   3   3   3        905.80        901.66        44.94 o                         
   4   3   3       1563.12       1576.64        58.35 o                         
   5   3   3      17247.14      17127.73       195.88 o                         
   6   3   3       1837.86       1803.99        69.52 o                         
   7   3   3       1369.60       1315.13        68.46 o                         
   8   3   3          0.71        -17.13        35.00 o                         
   9   3   3      10995.68      11882.15       208.43 o                         
  10   3   3       4750.80       5370.81       154.89 o                         
  11   3   3         17.60         21.02        38.23 o                         
  12   3   3        702.32        840.84        68.87 o                         
  13   3   3        356.77        436.76        38.31 o                         
  14   3   3       1965.32       2345.55       133.56 o                         
 -15   4   3        190.56        160.49        62.39 o                         
 -14   4   3        197.57        159.51        28.79 o                         
 -13   4   3        189.58        208.04        26.88 o                         
 -12   4   3        160.06        160.67        25.12 o                         
 -11   4   3        170.26        139.84        24.05 o                         
 -10   4   3        210.86        251.38        23.36 o                         
  -9   4   3        599.88        577.60        42.31 o                         
  -8   4   3        380.96        415.71        32.13 o                         
  -7   4   3       1683.74       1610.67        67.25 o                         
  -6   4   3        333.98        336.63        25.37 o                         
  -5   4   3         26.39          5.37        26.72 o                         
  -4   4   3       5003.61       5138.11        97.86 o                         
  -3   4   3       1271.21       1302.62        52.72 o                         
  -2   4   3       1406.69       1518.29        50.42 o                         
  -1   4   3        586.21        695.86        35.56 o                         
   0   4   3        684.23        813.94        39.87 o                         
   1   4   3       1925.54       2135.33        60.73 o                         
   2   4   3       1741.66       1817.85        58.03 o                         
   3   4   3         41.27        -13.51        26.72 o                         
   4   4   3       1692.82       1859.42        63.80 o                         
   5   4   3       1070.20       1045.34        54.02 o                         
   6   4   3       1171.78       1181.13        57.41 o                         
   7   4   3        107.05        109.53        16.72 o                         
   8   4   3       1759.46       1774.33        77.56 o                         
   9   4   3         36.28         39.80        37.61 o                         
  10   4   3        957.64        928.98        67.31 o                         
  11   4   3        951.74        986.05        74.17 o                         
  12   4   3        528.43        603.38        54.94 o                         
  13   4   3        317.55        365.66        35.32 o                         
  14   4   3         83.31        158.83        59.71 o                         
 -15   5   3         13.21         60.57        38.13 o                         
 -14   5   3        210.00        249.94        30.89 o                         
 -13   5   3        268.64        264.16        28.96 o                         
 -12   5   3       2477.15       2463.04       110.24 o                         
 -11   5   3        309.23        377.62        29.43 o                         
 -10   5   3         94.29        117.36        20.80 o                         
  -9   5   3       1483.15       1554.52        72.35 o                         
  -8   5   3       3743.49       3900.98       105.27 o                         
  -7   5   3       6783.00       6743.09       131.44 o                         
  -6   5   3         47.15         71.30        24.34 o                         
  -5   5   3        713.55        640.22        42.25 o                         
  -4   5   3      15330.93      15951.31       174.59 o                         
  -3   5   3       1012.66       1100.87        47.49 o                         
  -2   5   3        271.15        314.08        23.63 o                         
  -1   5   3       1026.62       1107.37        46.79 o                         
   0   5   3      10123.31      10975.25       135.55 o                         
   1   5   3       6310.91       6832.93       108.67 o                         
   2   5   3       3236.80       3348.39        79.87 o                         
   3   5   3        917.01        877.80        44.48 o                         
   4   5   3         67.67         28.61        26.22 o                         
   5   5   3       5878.69       5828.55       117.37 o                         
   6   5   3       2450.34       2454.45        81.43 o                         
   7   5   3        330.50        325.07        25.38 o                         
   8   5   3       1776.82       1670.69        77.65 o                         
   9   5   3       3016.68       2921.38       105.37 o                         
  10   5   3       4571.21       4453.45       131.88 o                         
  11   5   3         11.50         29.25        39.38 o                         
  12   5   3         35.25         42.40        21.39 o                         
  13   5   3        418.00        418.81        37.48 o                         
  14   5   3       1052.76       1154.79        74.51 o                         
 -15   6   3       1148.35       1214.74        92.05 o                         
 -14   6   3          4.42         21.73        38.17 o                         
 -13   6   3        140.70        148.10        26.89 o                         
 -12   6   3        573.91        565.89        42.82 o                         
 -11   6   3       1920.15       1972.21        92.75 o                         
 -10   6   3        174.22        215.16        23.94 o                         
  -9   6   3       9340.41       8789.27       171.28 o                         
  -8   6   3         41.23         79.28        18.34 o                         
  -7   6   3       7557.90       7651.01       143.32 o                         
  -6   6   3        220.63        249.47        19.95 o                         
  -5   6   3       8009.14       8381.74       138.97 o                         
  -4   6   3       4086.87       4219.30        93.65 o                         
  -3   6   3       6799.66       7387.83       121.04 o                         
  -2   6   3       6492.16       7117.80       114.67 o                         
  -1   6   3       5008.13       5437.47       100.24 o                         
   0   6   3       5308.16       5857.15       106.41 o                         
   1   6   3         48.35         49.07        24.46 o                         
   2   6   3       9598.83      10380.33       142.16 o                         
   3   6   3          1.51          9.36        23.78 o                         
   4   6   3        786.39        752.32        45.59 o                         
   5   6   3          7.42         15.30        25.70 o                         
   6   6   3       3008.25       2841.29        88.65 o                         
   7   6   3        403.48        410.12        29.93 o                         
   8   6   3       7730.62       7381.71       156.52 o                         
   9   6   3       6427.89       5975.65       150.56 o                         
  10   6   3       1569.43       1370.23        82.64 o                         
  11   6   3       2709.83       2777.66       120.57 o                         
  12   6   3         35.33         80.46        44.42 o                         
  13   6   3       2313.11       2102.60       111.15 o                         
 -14   7   3       3495.20       3649.76       145.75 o                         
 -13   7   3          2.49         53.25        40.33 o                         
 -12   7   3        129.45         82.72        44.77 o                         
 -11   7   3        327.72        386.22        30.86 o                         
 -10   7   3       5018.84       4909.14       137.86 o                         
  -9   7   3        975.12       1019.34        64.98 o                         
  -8   7   3       4664.90       4815.66       122.61 o                         
  -7   7   3       3571.32       3604.47       102.63 o                         
  -6   7   3      28563.50      29191.81       275.30 o                         
  -5   7   3      11265.14      11992.94       168.74 o                         
  -4   7   3       1244.23       1294.03        57.39 o                         
  -3   7   3       2379.70       2521.77        75.15 o                         
  -2   7   3      17912.45      19181.03       196.65 o                         
  -1   7   3      12907.75      14037.44       167.55 o                         
   0   7   3       2979.14       3281.79        81.84 o                         
   1   7   3       1004.87       1078.62        53.46 o                         
   2   7   3       8850.75       9821.42       145.01 o                         
   3   7   3      23832.77      24022.19       231.86 o                         
   4   7   3        798.23        835.92        51.51 o                         
   5   7   3       1040.44       1113.44        59.43 o                         
   6   7   3        135.50        154.60        17.83 o                         
   7   7   3      10555.68       9971.38       175.60 o                         
   8   7   3      11157.94      10766.75       190.72 o                         
   9   7   3        619.06        631.55        44.42 o                         
  10   7   3        520.71        485.39        46.84 o                         
  11   7   3       1299.12       1297.91        84.21 o                         
  12   7   3       3585.38       3623.55       135.96 o                         
  13   7   3          1.27          0.00        42.45 o                         
 -14   8   3        176.63        160.57        58.23 o                         
 -13   8   3        810.34        893.74        67.24 o                         
 -12   8   3         62.05         19.46        51.12 o                         
 -11   8   3       1553.56       1495.00        87.19 o                         
 -10   8   3        207.90        224.16        26.04 o                         
  -9   8   3       2968.42       3053.36       106.59 o                         
  -8   8   3        656.27        673.56        47.42 o                         
  -7   8   3        899.35        839.96        59.05 o                         
  -6   8   3          7.61        -14.55        35.56 o                         
  -5   8   3       5570.55       5815.52       121.93 o                         
  -4   8   3       1330.17       1557.99        64.43 o                         
  -3   8   3       5156.01       5440.37       111.26 o                         
  -2   8   3        234.94        254.65        21.42 o                         
  -1   8   3       2593.66       2841.58        80.60 o                         
   0   8   3        100.08         90.90        14.36 o                         
   1   8   3        425.33        464.26        31.68 o                         
   2   8   3       3717.66       4067.84        97.64 o                         
   3   8   3         29.76        -23.87        34.51 o                         
   4   8   3       1695.78       1602.33        67.67 o                         
   5   8   3       1243.92       1188.90        65.51 o                         
   6   8   3       1764.85       1866.55        76.16 o                         
   7   8   3       2482.74       2340.36        95.22 o                         
   8   8   3        460.34        456.57        32.69 o                         
   9   8   3        864.73        930.66        66.14 o                         
  10   8   3         48.76         39.75        35.25 o                         
  11   8   3        218.70        221.85        26.63 o                         
  12   8   3        284.16        242.94        30.68 o                         
  13   8   3        794.70        771.00        64.19 o                         
 -13   9   3        177.80        223.82        29.97 o                         
 -12   9   3       1669.77       1659.75       103.66 o                         
 -11   9   3        761.24        918.91        61.48 o                         
 -10   9   3        278.16        346.47        30.93 o                         
  -9   9   3         12.04        -38.17        38.17 o                         
  -8   9   3       1742.47       1802.91        83.61 o                         
  -7   9   3       1855.38       1951.91        87.22 o                         
  -6   9   3       1841.12       1823.03        77.35 o                         
  -5   9   3       3957.29       4090.07       111.90 o                         
  -4   9   3        834.97        770.84        52.23 o                         
  -3   9   3        238.93        236.92        19.56 o                         
  -2   9   3        658.31        729.37        49.04 o                         
  -1   9   3        779.98        771.29        48.36 o                         
   0   9   3       6850.57       7422.71       133.17 o                         
   1   9   3        938.13        883.42        52.24 o                         
   2   9   3       1979.22       2016.68        76.65 o                         
   3   9   3       1866.49       1621.32        76.07 o                         
   4   9   3         74.92         66.54        29.29 o                         
   5   9   3          2.70         39.23        29.05 o                         
   6   9   3       3395.51       3378.18       107.58 o                         
   7   9   3       4308.52       4368.83       126.12 o                         
   8   9   3       1158.02       1129.57        71.46 o                         
   9   9   3        221.56        229.27        24.70 o                         
  10   9   3       1206.46       1165.87        73.67 o                         
  11   9   3         13.80         73.29        35.98 o                         
  12   9   3        274.11        286.81        30.53 o                         
 -13  10   3       1159.60       1251.64        97.69 o                         
 -12  10   3        285.96        280.52        31.85 o                         
 -11  10   3         37.28         85.95        39.02 o                         
 -10  10   3          0.06         -3.65        36.42 o                         
  -9  10   3       1244.64       1346.15        77.73 o                         
  -8  10   3         65.28         81.72        41.68 o                         
  -7  10   3       1514.07       1557.47        78.46 o                         
  -6  10   3         88.04         83.16        40.73 o                         
  -5  10   3        223.19        300.38        24.47 o                         
  -4  10   3       3021.56       3091.87        97.66 o                         
  -3  10   3        704.63        761.16        56.10 o                         
  -2  10   3       5925.11       5981.33       126.98 o                         
  -1  10   3        532.70        574.99        43.22 o                         
   0  10   3       2946.29       3372.03        94.02 o                         
   1  10   3         12.84        -23.71        29.84 o                         
   2  10   3       7388.32       8112.17       148.90 o                         
   3  10   3       1316.21       1337.52        66.51 o                         
   4  10   3       6193.38       6027.29       134.92 o                         
   5  10   3        252.94        301.47        26.55 o                         
   6  10   3       3035.02       2946.20       106.42 o                         
   7  10   3       1655.53       1663.09        86.21 o                         
   8  10   3        769.30        757.30        51.81 o                         
   9  10   3         65.04         72.19        20.72 o                         
  10  10   3        423.06        378.49        33.27 o                         
  11  10   3         23.49         21.24        46.31 o                         
  12  10   3          1.58        -53.68        53.68 o                         
 -12  11   3       3443.03       3547.98       141.02 o                         
 -11  11   3         12.71        -46.33        46.33 o                         
 -10  11   3        854.08        840.29        59.47 o                         
  -9  11   3        343.28        344.28        28.78 o                         
  -8  11   3       3390.61       3724.92       124.08 o                         
  -7  11   3       2333.71       2382.58        99.14 o                         
  -6  11   3         25.70         68.39        33.23 o                         
  -5  11   3        387.21        354.33        27.44 o                         
  -4  11   3       4790.97       5278.07       132.66 o                         
  -3  11   3      10601.83      11381.89       183.26 o                         
  -2  11   3        526.65        669.36        45.46 o                         
  -1  11   3        307.11        309.94        23.52 o                         
   0  11   3       5930.04       6271.00       134.65 o                         
   1  11   3      25626.00      27377.65       282.87 o                         
   2  11   3        220.12        278.63        21.85 o                         
   3  11   3       5690.10       5524.31       135.29 o                         
   4  11   3        217.28        235.64        23.02 o                         
   5  11   3      10986.82      11184.02       196.18 o                         
   6  11   3       2507.43       2524.63       101.40 o                         
   7  11   3        201.95        186.18        24.49 o                         
   8  11   3         57.15        -39.60        42.48 o                         
   9  11   3       3217.51       3139.07       125.04 o                         
  10  11   3        469.08        449.62        39.33 o                         
  11  11   3          4.82        -35.48        41.60 o                         
 -12  12   3        779.96        884.27        65.27 o                         
 -11  12   3       1305.04       1342.61        89.62 o                         
 -10  12   3        572.70        643.38        47.45 o                         
  -9  12   3       1509.69       1620.16        93.78 o                         
  -8  12   3        750.14        757.02        55.52 o                         
  -7  12   3        327.26        364.10        28.47 o                         
  -6  12   3        814.19        807.34        52.98 o                         
  -5  12   3        573.03        598.44        47.57 o                         
  -4  12   3          4.40          2.96        36.09 o                         
  -3  12   3        688.33        702.49        46.77 o                         
  -2  12   3       2122.68       2355.78        91.43 o                         
  -1  12   3       2004.85       2144.11        87.05 o                         
   0  12   3       9873.42      10250.95       180.04 o                         
   1  12   3        840.93        889.90        63.31 o                         
   2  12   3       7465.08       7698.35       159.07 o                         
   3  12   3       1037.49       1082.46        68.35 o                         
   4  12   3       2849.78       3116.14       111.07 o                         
   5  12   3        149.80        182.98        23.18 o                         
   6  12   3       2662.69       2689.56       103.63 o                         
   7  12   3        219.23        213.37        25.62 o                         
   8  12   3       1119.37       1279.33        78.19 o                         
   9  12   3         52.41         52.87        45.85 o                         
  10  12   3        897.95        935.72        67.26 o                         
  11  12   3        801.67        839.39        63.57 o                         
 -11  13   3       1133.90       1469.48        93.81 o                         
 -10  13   3        387.74        445.00        34.29 o                         
  -9  13   3         51.71        104.37        47.49 o                         
  -8  13   3        592.42        675.43        51.64 o                         
  -7  13   3        673.75        700.87        54.13 o                         
  -6  13   3       2148.71       2200.48        96.27 o                         
  -5  13   3       2651.15       2709.43       104.45 o                         
  -4  13   3        780.13        932.14        66.93 o                         
  -3  13   3          1.28        -44.50        44.50 o                         
  -2  13   3          6.66          9.12        36.10 o                         
  -1  13   3       5624.46       5974.85       149.20 o                         
   0  13   3       2026.38       1982.69        93.12 o                         
   1  13   3        155.94        203.71        23.90 o                         
   2  13   3       2589.76       2631.98       103.97 o                         
   3  13   3       2460.75       2699.09       103.31 o                         
   4  13   3        671.70        811.46        61.68 o                         
   5  13   3         16.06        -39.69        39.69 o                         
   6  13   3       2656.93       2439.11       108.66 o                         
   7  13   3       3115.13       3079.24       123.46 o                         
   8  13   3        509.95        548.51        46.52 o                         
   9  13   3        121.63         34.39        53.98 o                         
  10  13   3          0.42        -36.53        49.62 o                         
 -10  14   3        274.54        260.78        35.48 o                         
  -9  14   3        767.08        838.95        56.65 o                         
  -8  14   3        209.23        217.32        28.50 o                         
  -7  14   3       1015.46       1179.73        80.71 o                         
  -6  14   3        306.78        369.70        30.16 o                         
  -5  14   3         22.03         14.21        37.49 o                         
  -4  14   3        324.91        359.37        26.92 o                         
  -3  14   3       1589.66       1635.41        85.57 o                         
  -2  14   3         76.31         36.30        42.61 o                         
  -1  14   3       2677.86       3021.74       110.04 o                         
   0  14   3        826.45        840.93        54.61 o                         
   1  14   3        114.45        151.01        22.01 o                         
   2  14   3        980.35       1251.96        76.43 o                         
   3  14   3         57.61         55.14        40.19 o                         
   4  14   3         68.23         71.27        40.33 o                         
   5  14   3       1148.07       1220.85        81.21 o                         
   6  14   3        147.98        151.74        25.54 o                         
   7  14   3         25.29        -32.57        46.41 o                         
   8  14   3        199.95        212.35        30.50 o                         
   9  14   3         99.86        154.46        56.35 o                         
  -9  15   3        132.98        127.08        54.04 o                         
  -8  15   3        678.70        736.86        58.46 o                         
  -7  15   3          3.18        -42.84        42.84 o                         
  -6  15   3       8163.69       9024.08       205.69 o                         
  -5  15   3       1887.35       1890.27        99.81 o                         
  -4  15   3        221.95        234.19        27.70 o                         
  -3  15   3          0.00         47.16        36.82 o                         
  -2  15   3       4662.94       5190.30       148.67 o                         
  -1  15   3       4374.56       4854.92       142.34 o                         
   0  15   3          0.02         24.80        37.05 o                         
   1  15   3          3.70          3.56        37.32 o                         
   2  15   3       1125.30       1171.77        77.00 o                         
   3  15   3       1886.60       1904.72       100.12 o                         
   4  15   3       1286.73       1278.22        89.93 o                         
   5  15   3        396.24        424.71        38.10 o                         
   6  15   3        148.47        142.09        27.79 o                         
   7  15   3       2663.39       2901.02       126.61 o                         
   8  15   3       2258.34       2576.67       121.07 o                         
  -8  16   3         60.14         27.67        54.13 o                         
  -7  16   3       3278.59       3596.51       143.26 o                         
  -6  16   3        550.43        620.76        52.21 o                         
  -5  16   3       6084.44       6522.07       179.77 o                         
  -4  16   3       1037.31       1033.12        67.14 o                         
  -3  16   3       1184.36       1259.12        81.26 o                         
  -2  16   3       1131.62       1198.91        87.68 o                         
  -1  16   3         22.83         19.20        44.88 o                         
   0  16   3       1097.72       1306.28        80.26 o                         
   1  16   3        238.98        182.37        31.08 o                         
   2  16   3         28.29        -11.74        43.54 o                         
   3  16   3        198.32        187.92        27.26 o                         
   4  16   3        882.82        985.89        78.83 o                         
   5  16   3         75.47         80.99        45.73 o                         
   6  16   3       2994.64       3398.68       136.12 o                         
   7  16   3        769.29        823.81        68.24 o                         
  -7  17   3        372.25        431.37        37.07 o                         
  -6  17   3        160.26         86.80        63.45 o                         
  -5  17   3         83.44         53.17        53.17 o                         
  -4  17   3       2660.10       2913.25       130.83 o                         
  -3  17   3       1808.74       1790.29        99.86 o                         
  -2  17   3          0.21        -48.61        48.61 o                         
  -1  17   3         76.30        109.18        24.06 o                         
   0  17   3        876.63        981.38        77.13 o                         
   1  17   3        602.05        596.57        49.28 o                         
   2  17   3        265.93        270.25        30.59 o                         
   3  17   3        105.39        164.35        25.73 o                         
   4  17   3        517.13        537.09        47.50 o                         
   5  17   3       2035.28       2071.73       115.80 o                         
  -4  18   3        173.83        139.63        58.16 o                         
  -3  18   3        193.54        181.52        33.00 o                         
  -2  18   3        590.41        616.65        53.49 o                         
  -1  18   3        401.78        425.05        37.30 o                         
   0  18   3         24.39         67.33        47.31 o                         
   1  18   3          2.53        -36.12        49.08 o                         
   2  18   3         32.24         58.80        24.49 o                         
   3  18   3         57.45        -14.00        50.39 o                         
 -15   0   4       1869.84       2128.95       123.83 o                         
 -14   0   4        429.11        533.52        49.47 o                         
 -13   0   4        212.78        275.16        30.30 o                         
 -12   0   4       1627.65       1793.49        97.67 o                         
 -11   0   4       4259.58       4525.90       140.16 o                         
 -10   0   4       1734.28       1800.45        88.07 o                         
  -9   0   4       1914.53       2166.71        89.14 o                         
  -8   0   4        103.94        160.23        21.35 o                         
  -7   0   4       3130.22       3423.82       100.26 o                         
  -6   0   4      26446.86      28570.26       273.78 o                         
  -5   0   4        113.29         63.06        31.87 o                         
  -4   0   4       4139.46       4218.17       106.58 o                         
  -3   0   4       9847.27      10853.91       153.02 o                         
  -2   0   4     101566.76     103445.46       497.62 o                         
  -1   0   4      50963.89      55418.48       351.15 o                         
   0   0   4      14146.90      16087.15       185.38 o                         
   1   0   4       2462.40       2824.30        79.79 o                         
   2   0   4       1575.76       1699.96        66.47 o                         
   3   0   4       4317.32       4672.55       109.16 o                         
   4   0   4        162.27        178.68        19.50 o                         
   5   0   4        173.74        230.34        20.02 o                         
   6   0   4      13731.96      14690.45       218.62 o                         
   7   0   4       7952.26       8535.24       173.35 o                         
   8   0   4        346.85        402.89        35.32 o                         
   9   0   4       1759.09       1995.86        96.15 o                         
  10   0   4        612.96        715.15        55.17 o                         
  11   0   4       8575.69       8857.61       210.12 o                         
  12   0   4       2177.87       2577.17       121.69 o                         
  13   0   4          7.97         14.62        51.20 o                         
 -15   1   4        127.11        119.52        38.85 o                         
 -14   1   4        527.92        524.54       110.73 o                         
 -13   1   4        166.83        191.67        19.06 o                         
 -12   1   4        787.75        796.60       126.39 o                         
 -11   1   4        692.43        730.10       116.87 o                         
 -10   1   4         14.79         -8.11        28.83 o                         
  -9   1   4       1483.03       1472.78       141.22 o                         
  -8   1   4        447.73        536.87        99.14 o                         
  -7   1   4       3944.71       3936.56       531.96 o                         
  -6   1   4        799.88        896.23        37.71 o                         
  -5   1   4      18959.80      20226.83       742.12 o                         
  -4   1   4         24.38        148.14        78.24 o                         
  -3   1   4       8005.99       8680.16       212.41 o                         
  -2   1   4       1290.22       1494.65        42.51 o                         
  -1   1   4      17136.98      18526.23       296.25 o                         
   0   1   4        774.95        841.01        84.88 o                         
   1   1   4       5737.81       6544.00       131.97 o                         
   2   1   4       1765.31       2083.73        51.03 o                         
   3   1   4       6868.44       7710.87       134.29 o                         
   4   1   4        913.05       1041.86        41.98 o                         
   5   1   4       1205.78       1337.59        90.03 o                         
   6   1   4       1123.39       1293.75        51.45 o                         
   7   1   4        125.00        149.94        17.77 o                         
   8   1   4        624.50        618.77        34.05 o                         
   9   1   4        539.04        593.63        43.14 o                         
  10   1   4       3182.72       3492.66       100.01 o                         
  11   1   4        810.96        893.67        45.08 o                         
  12   1   4        725.04        780.74        43.95 o                         
  13   1   4        806.93        892.25        86.37 o                         
 -15   2   4        535.08        481.09        38.06 o                         
 -14   2   4       1150.32        938.07        72.81 o                         
 -13   2   4        191.72        201.19        25.15 o                         
 -12   2   4         19.87        115.17        22.46 o                         
 -11   2   4        584.92        562.00        41.72 o                         
 -10   2   4        375.22        356.99        30.97 o                         
  -9   2   4       3517.22       3070.91       104.85 o                         
  -8   2   4       8915.12       8384.97       161.71 o                         
  -7   2   4       4008.46       3804.97       104.43 o                         
  -6   2   4         35.40        -30.80        30.80 o                         
  -5   2   4       2333.80       2484.60        80.47 o                         
  -4   2   4       1978.51       1913.98        68.97 o                         
  -3   2   4        398.29        276.83        25.68 o                         
  -2   2   4        496.18        467.95        35.57 o                         
  -1   2   4       9134.13      10088.21       141.65 o                         
   0   2   4       9206.40      10621.16       146.48 o                         
   1   2   4        650.90        715.33        43.80 o                         
   2   2   4       1280.95       1382.91        58.70 o                         
   3   2   4       3036.95       3388.05        90.90 o                         
   4   2   4       7291.63       8106.06       146.42 o                         
   5   2   4       4877.81       5401.25       128.98 o                         
   6   2   4       8868.13       9822.86       180.12 o                         
   7   2   4       1784.62       2116.96        93.29 o                         
   8   2   4        323.96        422.16        32.17 o                         
   9   2   4         35.30         50.85        46.09 o                         
  10   2   4        796.01        885.61        64.18 o                         
  11   2   4        885.58        985.63        71.87 o                         
  12   2   4         22.71        109.03        41.44 o                         
  13   2   4       1224.47       1401.69       103.24 o                         
 -15   3   4          0.12         43.40        44.93 o                         
 -14   3   4        567.14        479.08        43.20 o                         
 -13   3   4       1646.22       1606.82        95.14 o                         
 -12   3   4        818.21        760.17        52.47 o                         
 -11   3   4        482.18        484.84        44.03 o                         
 -10   3   4       2245.54       2136.97        95.11 o                         
  -9   3   4          1.75          2.85        41.78 o                         
  -8   3   4         65.45         36.98        35.05 o                         
  -7   3   4        285.13        274.52        24.94 o                         
  -6   3   4       4697.33       4784.10       113.50 o                         
  -5   3   4       1099.00       1249.22        59.43 o                         
  -4   3   4       5842.92       6048.77       118.69 o                         
  -3   3   4        584.05        660.71        41.67 o                         
  -2   3   4       5668.68       6445.55       115.68 o                         
  -1   3   4       2630.50       2923.27        80.06 o                         
   0   3   4       8940.18       9607.49       140.08 o                         
   1   3   4        958.56       1036.53        50.31 o                         
   2   3   4        818.74        806.08        48.50 o                         
   3   3   4       1494.36       1765.18        65.21 o                         
   4   3   4       3859.24       4380.66       108.87 o                         
   5   3   4       2813.39       3031.94        95.97 o                         
   6   3   4       4047.69       4645.13       124.01 o                         
   7   3   4       1756.00       1905.57        86.12 o                         
   8   3   4       1187.39       1212.67        75.54 o                         
   9   3   4          1.61         37.74        41.05 o                         
  10   3   4       2941.35       3533.56       134.54 o                         
  11   3   4         10.30        -18.67        44.75 o                         
  12   3   4       1105.55       1306.56        90.83 o                         
  13   3   4         26.20        -61.99        63.55 o                         
 -15   4   4        182.57        166.78        30.09 o                         
 -14   4   4         64.02         98.47        46.10 o                         
 -13   4   4       3863.84       3503.69       138.49 o                         
 -12   4   4       1431.39       1218.71        85.80 o                         
 -11   4   4       2795.52       2463.52       102.61 o                         
 -10   4   4         35.29         19.08        50.60 o                         
  -9   4   4      10224.11       9705.38       183.33 o                         
  -8   4   4      13089.46      11922.60       193.34 o                         
  -7   4   4          0.13        144.10        19.11 o                         
  -6   4   4        927.53        887.84        57.92 o                         
  -5   4   4       1638.66       1613.88        69.01 o                         
  -4   4   4      10217.83      10648.56       155.91 o                         
  -3   4   4       4473.56       4917.75       105.36 o                         
  -2   4   4        104.21         86.26        14.29 o                         
  -1   4   4       3539.17       3748.77        89.92 o                         
   0   4   4      25616.50      28814.86       245.68 o                         
   1   4   4       6645.93       7359.95       124.58 o                         
   2   4   4        657.79        746.24        47.67 o                         
   3   4   4      10868.05      11612.79       166.93 o                         
   4   4   4       6110.60       6455.59       130.57 o                         
   5   4   4      21402.75      21563.46       247.20 o                         
   6   4   4        537.11        614.15        46.54 o                         
   7   4   4       2525.05       2536.48        98.82 o                         
   8   4   4       1476.29       1556.60        82.50 o                         
   9   4   4       8285.29       8650.49       190.86 o                         
  10   4   4        223.85        226.01        27.86 o                         
  11   4   4       1224.17       1241.00        90.01 o                         
  12   4   4        526.54        710.98        49.99 o                         
  13   4   4       2095.40       2273.80       137.40 o                         
 -14   5   4       1706.25       1494.92        94.50 o                         
 -13   5   4         24.35         37.68        37.68 o                         
 -12   5   4       2096.81       1869.86        97.29 o                         
 -11   5   4        159.24        126.66        24.19 o                         
 -10   5   4       5410.65       4945.94       142.48 o                         
  -9   5   4       5420.30       5148.71       140.05 o                         
  -8   5   4       5355.10       4977.20       130.27 o                         
  -7   5   4       5360.21       5349.08       126.25 o                         
  -6   5   4         77.99         64.38        37.17 o                         
  -5   5   4       5607.63       5609.38       121.35 o                         
  -4   5   4        664.56        638.42        43.47 o                         
  -3   5   4        855.58        880.73        55.56 o                         
  -2   5   4        116.15        156.67        14.40 o                         
  -1   5   4        379.06        466.85        36.91 o                         
   0   5   4        529.26        507.50        38.78 o                         
   1   5   4       8354.25       9064.22       143.09 o                         
   2   5   4       8132.02       9062.72       143.67 o                         
   3   5   4      11061.37      12008.42       172.08 o                         
   4   5   4      10999.62      10889.65       170.28 o                         
   5   5   4        872.50        975.64        63.32 o                         
   6   5   4      13817.76      14105.57       209.34 o                         
   7   5   4        479.09        473.76        38.27 o                         
   8   5   4       4632.47       4381.40       134.39 o                         
   9   5   4        228.87        192.30        25.57 o                         
  10   5   4       1360.76       1348.54        87.54 o                         
  11   5   4          2.92         -8.43        39.70 o                         
  12   5   4       1424.16       1503.71        96.91 o                         
  13   5   4        106.53         40.42        64.70 o                         
 -14   6   4        415.67        380.89        34.36 o                         
 -13   6   4        298.61        277.93        29.63 o                         
 -12   6   4         88.05         75.09        46.62 o                         
 -11   6   4       1162.74        977.45        75.60 o                         
 -10   6   4       4603.55       4273.11       135.13 o                         
  -9   6   4        149.17         43.46        45.21 o                         
  -8   6   4        347.44        358.47        27.23 o                         
  -7   6   4       7261.51       6918.99       148.07 o                         
  -6   6   4        433.18        388.06        31.76 o                         
  -5   6   4       2651.57       2756.27        90.77 o                         
  -4   6   4         49.78         44.44        27.40 o                         
  -3   6   4       3894.98       4158.17       102.24 o                         
  -2   6   4      10883.15      12028.41       168.83 o                         
  -1   6   4       4325.05       4634.64       104.86 o                         
   0   6   4       5635.04       5952.40       118.19 o                         
   1   6   4        577.11        697.56        46.01 o                         
   2   6   4       5219.42       5342.43       115.39 o                         
   3   6   4       7968.36       8332.65       148.18 o                         
   4   6   4        101.09        111.69        19.31 o                         
   5   6   4        440.61        456.55        36.39 o                         
   6   6   4       1555.82       1523.28        76.82 o                         
   7   6   4      11887.73      11671.03       204.54 o                         
   8   6   4        200.79        165.33        23.96 o                         
   9   6   4        295.76        287.50        26.05 o                         
  10   6   4        844.81        876.28        65.60 o                         
  11   6   4        767.46        794.55        59.60 o                         
  12   6   4        982.74        991.02        71.32 o                         
 -14   7   4         79.22        137.96        54.41 o                         
 -13   7   4        291.21        314.27        28.98 o                         
 -12   7   4         16.91         40.70        40.70 o                         
 -11   7   4          0.05          3.79        40.30 o                         
 -10   7   4        428.32        323.02        31.26 o                         
  -9   7   4        883.23        883.40        64.47 o                         
  -8   7   4        360.17        353.94        26.14 o                         
  -7   7   4       1738.55       1777.43        79.85 o                         
  -6   7   4       1693.86       1710.36        78.80 o                         
  -5   7   4        454.54        531.48        37.31 o                         
  -4   7   4       1316.53       1332.14        64.56 o                         
  -3   7   4         12.22          6.77        25.13 o                         
  -2   7   4        138.57        186.03        17.60 o                         
  -1   7   4        309.64        347.52        27.14 o                         
   0   7   4       2404.47       2603.61        82.00 o                         
   1   7   4       4006.45       4439.02       106.17 o                         
   2   7   4         10.09          4.65        25.51 o                         
   3   7   4       3884.44       3977.15       106.33 o                         
   4   7   4       1168.58       1224.60        65.03 o                         
   5   7   4          8.38        -29.83        32.01 o                         
   6   7   4         26.29        -39.49        39.49 o                         
   7   7   4        340.91        364.73        32.16 o                         
   8   7   4         26.37          6.74        42.25 o                         
   9   7   4        284.92        303.05        26.38 o                         
  10   7   4         89.70         11.76        44.58 o                         
  11   7   4         11.01         33.94        34.99 o                         
  12   7   4         82.04         59.66        50.44 o                         
 -13   8   4        147.18        108.78        28.41 o                         
 -12   8   4        346.59        309.57        31.40 o                         
 -11   8   4       2150.81       1902.35       102.11 o                         
 -10   8   4       3543.59       3289.15       124.33 o                         
  -9   8   4        101.72         36.92        44.15 o                         
  -8   8   4        638.21        611.31        45.64 o                         
  -7   8   4       2585.54       2774.71        98.49 o                         
  -6   8   4       7999.42       8005.06       162.35 o                         
  -5   8   4       2618.52       2634.90        94.18 o                         
  -4   8   4       3743.19       3832.03       109.32 o                         
  -3   8   4       1382.05       1545.36        68.36 o                         
  -2   8   4      12529.03      13571.18       189.80 o                         
  -1   8   4       2328.94       2497.78        85.97 o                         
   0   8   4        503.07        646.91        47.32 o                         
   1   8   4        248.16        266.97        21.73 o                         
   2   8   4      14343.67      14755.34       202.57 o                         
   3   8   4       6739.22       6907.43       143.29 o                         
   4   8   4        173.15        193.50        19.37 o                         
   5   8   4        233.67        215.42        23.16 o                         
   6   8   4       1500.97       1535.50        79.52 o                         
   7   8   4       9417.33       9436.53       188.92 o                         
   8   8   4        750.37        849.94        65.87 o                         
   9   8   4        230.74        218.31        25.96 o                         
  10   8   4         12.33         48.40        41.94 o                         
  11   8   4       1284.98       1192.84        85.75 o                         
  12   8   4       1432.83       1567.35        98.63 o                         
 -13   9   4        224.02        169.87        32.82 o                         
 -12   9   4        400.15        385.18        34.96 o                         
 -11   9   4        487.50        423.88        34.91 o                         
 -10   9   4        197.19        155.80        26.12 o                         
  -9   9   4       3061.74       3160.70       117.78 o                         
  -8   9   4        649.66        641.68        49.42 o                         
  -7   9   4        207.99        219.48        24.37 o                         
  -6   9   4       1201.80       1193.58        73.64 o                         
  -5   9   4       6774.58       6592.33       144.16 o                         
  -4   9   4         20.67         69.12        35.27 o                         
  -3   9   4      22962.62      23582.56       266.33 o                         
  -2   9   4        294.76        316.22        25.89 o                         
  -1   9   4       7895.58       8188.36       154.20 o                         
   0   9   4       3647.36       3800.82       106.65 o                         
   1   9   4       1523.75       1564.46        74.28 o                         
   2   9   4       3979.07       3982.43       112.04 o                         
   3   9   4       3230.36       3374.35       106.14 o                         
   4   9   4          8.63         52.87        17.60 o                         
   5   9   4       2084.87       2000.64        89.59 o                         
   6   9   4       2871.14       2827.19       107.13 o                         
   7   9   4         61.44         78.05        38.88 o                         
   8   9   4       5179.51       4831.63       144.89 o                         
   9   9   4         15.29         38.93        45.38 o                         
  10   9   4       1373.83       1313.29        92.93 o                         
  11   9   4        857.14        838.40        63.41 o                         
 -12  10   4       1086.67       1130.86        88.40 o                         
 -11  10   4          2.86         50.59        42.54 o                         
 -10  10   4          1.32          3.91        41.04 o                         
  -9  10   4        979.00        894.54        62.21 o                         
  -8  10   4       2507.18       2500.29       102.73 o                         
  -7  10   4        212.61        226.51        26.95 o                         
  -6  10   4         31.59         49.48        36.84 o                         
  -5  10   4       3210.54       3266.02       106.62 o                         
  -4  10   4      11627.34      12094.31       199.94 o                         
  -3  10   4       1669.29       1752.45        80.29 o                         
  -2  10   4        750.67        747.50        58.59 o                         
  -1  10   4         24.19         53.64        28.16 o                         
   0  10   4      11793.73      12680.34       197.70 o                         
   1  10   4       6095.50       6297.83       143.90 o                         
   2  10   4        141.82        176.00        20.92 o                         
   3  10   4         88.20        114.29        20.69 o                         
   4  10   4        894.15       1041.23        64.33 o                         
   5  10   4       1619.01       1594.71        81.96 o                         
   6  10   4         27.38         13.41        40.00 o                         
   7  10   4          0.47        -40.36        40.36 o                         
   8  10   4       1762.32       1757.83        93.21 o                         
   9  10   4       2604.65       2607.06       116.54 o                         
  10  10   4       1104.39       1109.40        68.71 o                         
  11  10   4        347.80        326.84        32.84 o                         
 -12  11   4          0.44          0.00        54.12 o                         
 -11  11   4        256.81        275.68        30.48 o                         
 -10  11   4        360.95        325.59        31.26 o                         
  -9  11   4          0.43        -27.15        42.30 o                         
  -8  11   4        459.85        491.61        40.01 o                         
  -7  11   4       1399.04       1257.26        80.73 o                         
  -6  11   4         51.06         79.00        34.20 o                         
  -5  11   4         52.21         88.29        39.15 o                         
  -4  11   4         81.21        133.83        44.91 o                         
  -3  11   4        125.80        106.59        42.92 o                         
  -2  11   4         80.68        110.54        40.49 o                         
  -1  11   4        348.75        345.68        28.45 o                         
   0  11   4        329.21        352.33        28.06 o                         
   1  11   4       1087.45       1192.91        71.82 o                         
   2  11   4         71.73        102.09        40.70 o                         
   3  11   4         70.02         40.24        38.83 o                         
   4  11   4        708.34        674.84        52.18 o                         
   5  11   4         94.76        114.69        21.84 o                         
   6  11   4          2.46        -40.63        40.63 o                         
   7  11   4         72.44        108.90        38.84 o                         
   8  11   4        258.22        213.10        28.63 o                         
   9  11   4         99.35         42.43        48.42 o                         
  10  11   4         29.78          4.51        44.56 o                         
 -11  12   4        142.56        155.60        28.82 o                         
 -10  12   4          0.10        -50.24        50.24 o                         
  -9  12   4       1235.04       1170.94        83.70 o                         
  -8  12   4       2202.51       2046.49       102.26 o                         
  -7  12   4         20.76         33.04        41.71 o                         
  -6  12   4        419.53        428.04        36.06 o                         
  -5  12   4       1320.49       1268.59        80.38 o                         
  -4  12   4       5238.18       5744.38       147.85 o                         
  -3  12   4          6.12        -38.80        38.80 o                         
  -2  12   4       1117.47       1099.67        68.86 o                         
  -1  12   4         79.52         99.48        39.05 o                         
   0  12   4       2372.97       2500.31       101.11 o                         
   1  12   4       7683.74       7860.01       168.55 o                         
   2  12   4        911.70        960.61        72.19 o                         
   3  12   4        177.48        179.98        23.41 o                         
   4  12   4       3077.93       3210.24       116.50 o                         
   5  12   4       1315.45       1292.89        83.46 o                         
   6  12   4        875.03        780.98        59.24 o                         
   7  12   4        115.49         99.19        44.68 o                         
   8  12   4       1792.82       1815.73       101.90 o                         
   9  12   4       2854.91       2945.21       127.45 o                         
 -10  13   4        466.62        422.61        35.19 o                         
  -9  13   4        383.19        374.48        31.74 o                         
  -8  13   4       1383.77       1391.41        87.13 o                         
  -7  13   4       2293.99       2309.73       105.95 o                         
  -6  13   4        285.49        315.83        27.10 o                         
  -5  13   4       3951.34       4071.19       134.61 o                         
  -4  13   4         10.84         10.49        45.69 o                         
  -3  13   4       1271.28       1439.67        82.97 o                         
  -2  13   4        247.03        261.65        26.67 o                         
  -1  13   4       3769.04       3735.79       123.00 o                         
   0  13   4         60.65         73.75        41.62 o                         
   1  13   4       2671.38       2723.58       108.14 o                         
   2  13   4       1416.95       1484.60        82.40 o                         
   3  13   4       1152.34       1328.71        77.51 o                         
   4  13   4       3704.66       3908.25       134.10 o                         
   5  13   4          2.40        -44.71        44.71 o                         
   6  13   4       1961.14       2136.30       105.12 o                         
   7  13   4        382.79        376.28        35.73 o                         
   8  13   4       1009.67       1075.53        83.62 o                         
   9  13   4          2.53         32.74        39.90 o                         
  -9  14   4        111.70         83.94        53.20 o                         
  -8  14   4        693.46        678.87        58.01 o                         
  -7  14   4       1243.42       1134.65        85.37 o                         
  -6  14   4       7182.18       6825.08       179.53 o                         
  -5  14   4        632.11        797.96        54.95 o                         
  -4  14   4         54.09         76.06        33.75 o                         
  -3  14   4       1366.58       1366.46        81.65 o                         
  -2  14   4       4017.08       4122.55       132.07 o                         
  -1  14   4       2924.26       3114.40       115.51 o                         
   0  14   4        416.47        368.07        31.50 o                         
   1  14   4        479.99        484.07        39.94 o                         
   2  14   4       4550.19       4918.40       144.49 o                         
   3  14   4       4328.47       4246.31       139.02 o                         
   4  14   4         19.54         22.75        40.38 o                         
   5  14   4       1178.05       1191.35        88.54 o                         
   6  14   4       1172.79       1086.40        85.91 o                         
   7  14   4       2526.60       2531.93       120.63 o                         
   8  14   4        592.13        615.00        47.52 o                         
  -8  15   4          9.08         67.01        40.19 o                         
  -7  15   4        286.99        277.84        31.28 o                         
  -6  15   4        143.68        140.23        48.07 o                         
  -5  15   4       1141.30       1050.99        80.66 o                         
  -4  15   4          0.01         -7.76        39.99 o                         
  -3  15   4         19.36         30.47        42.09 o                         
  -2  15   4        245.33        246.19        27.78 o                         
  -1  15   4        548.75        683.25        45.56 o                         
   0  15   4         28.99         48.71        45.14 o                         
   1  15   4        144.41        147.02        24.68 o                         
   2  15   4         11.64         69.23        43.15 o                         
   3  15   4         49.51        125.84        44.47 o                         
   4  15   4        445.26        456.95        30.66 o                         
   5  15   4        268.79        270.52        29.38 o                         
   6  15   4        904.22        926.90        67.98 o                         
   7  15   4          1.53        -27.28        45.88 o                         
  -7  16   4        493.74        505.37        38.49 o                         
  -6  16   4       1261.39       1226.38        88.68 o                         
  -5  16   4        333.80        399.44        33.55 o                         
  -4  16   4        125.95         50.02        48.97 o                         
  -3  16   4         78.28        118.68        41.13 o                         
  -2  16   4        179.77        195.24        26.85 o                         
  -1  16   4        417.44        424.32        31.91 o                         
   0  16   4          4.09        -28.22        42.82 o                         
   1  16   4        447.65        512.37        49.00 o                         
   2  16   4       1323.21       1301.04        93.55 o                         
   3  16   4       1172.46       1214.46        84.56 o                         
   4  16   4        198.03        153.28        27.36 o                         
   5  16   4          7.01         17.83        40.42 o                         
  -5  17   4        825.71        839.10        70.43 o                         
  -4  17   4          0.29        -54.16        54.16 o                         
  -3  17   4        386.54        372.81        33.22 o                         
  -2  17   4        458.23        435.59        32.50 o                         
  -1  17   4       1027.83       1012.14        69.40 o                         
   0  17   4         49.75         12.98        50.28 o                         
   1  17   4        869.33        849.72        65.95 o                         
   2  17   4         43.89         57.45        50.97 o                         
   3  17   4        388.54        319.53        35.46 o                         
 -14   1   5         85.27         88.82        33.75 o                         
 -13   1   5          4.65        -13.23        33.02 o                         
 -12   1   5        741.42        802.43        40.44 o                         
 -11   1   5       4557.22       4899.37       281.62 o                         
 -10   1   5         37.98         11.83        33.84 o                         
  -9   1   5         92.23         94.08        29.28 o                         
  -8   1   5        215.42        261.84        16.86 o                         
  -7   1   5       6792.71       7041.05       108.33 o                         
  -6   1   5       6929.08       7285.58       108.00 o                         
  -5   1   5        297.46        367.78        69.23 o                         
  -4   1   5         26.89         47.67        14.55 o                         
  -3   1   5       6701.32       7029.77        97.90 o                         
  -2   1   5      14213.65      14331.53       384.08 o                         
  -1   1   5       2463.69       2561.79       109.52 o                         
   0   1   5        444.94        460.36        24.24 o                         
   1   1   5       2829.16       3151.42        66.61 o                         
   2   1   5       4724.48       4990.41       103.54 o                         
   3   1   5       2669.63       2883.88        68.19 o                         
   4   1   5         33.93         38.26        22.57 o                         
   5   1   5       1189.91       1403.79        55.27 o                         
   6   1   5      11538.66      12346.59       153.71 o                         
   7   1   5       2759.10       2876.65        80.56 o                         
   8   1   5         97.94         97.15        30.02 o                         
   9   1   5       1137.11       1169.19        62.24 o                         
  10   1   5       1072.78       1177.65        57.72 o                         
  11   1   5       4286.06       4495.11       185.35 o                         
  12   1   5        361.16        392.23        27.06 o                         
 -14   2   5        570.92        483.10        38.46 o                         
 -13   2   5          2.25        -21.44        49.49 o                         
 -12   2   5       1663.56       1720.71        97.54 o                         
 -11   2   5         55.48         18.40        44.09 o                         
 -10   2   5       6144.45       6111.34       154.87 o                         
  -9   2   5         17.68         19.09        38.18 o                         
  -8   2   5       3400.62       3391.15       110.10 o                         
  -7   2   5       3444.72       3347.56       104.79 o                         
  -6   2   5       9974.93      10415.90       176.34 o                         
  -5   2   5       2303.37       2435.96        86.79 o                         
  -4   2   5       2774.85       2901.67        90.11 o                         
  -3   2   5       2718.55       2928.91        87.20 o                         
  -2   2   5       1150.62       1077.52        64.63 o                         
  -1   2   5       9891.58      10566.58       162.50 o                         
   0   2   5        104.74        -57.25        57.25 o                         
   1   2   5       9120.44       9889.42       160.82 o                         
   2   2   5         94.14         71.80        29.60 o                         
   3   2   5       2252.70       2347.39        88.33 o                         
   4   2   5       1670.46       1679.37        81.24 o                         
   5   2   5      10129.87      10366.60       189.93 o                         
   6   2   5       1179.68       1280.33        77.92 o                         
   7   2   5       2781.45       2704.79       109.64 o                         
   8   2   5       1740.22       1934.78        99.67 o                         
   9   2   5       1650.05       1836.16       105.61 o                         
  10   2   5       4941.01       5218.47       171.89 o                         
  11   2   5         56.91        105.67        59.80 o                         
  12   2   5       1565.14       1739.41       121.02 o                         
 -14   3   5        982.26        974.92        69.15 o                         
 -13   3   5       3819.13       3827.73       141.80 o                         
 -12   3   5        473.60        484.67        33.63 o                         
 -11   3   5        383.69        363.31        30.78 o                         
 -10   3   5        443.83        479.89        39.80 o                         
  -9   3   5       5687.68       5544.49       146.18 o                         
  -8   3   5       2006.81       2071.05        91.59 o                         
  -7   3   5       1139.56       1182.32        68.85 o                         
  -6   3   5          5.35          7.81        29.60 o                         
  -5   3   5       9167.24       9348.59       161.92 o                         
  -4   3   5      11564.26      12077.84       180.00 o                         
  -3   3   5        131.72        144.04        17.50 o                         
  -2   3   5         97.11        122.04        16.11 o                         
  -1   3   5       5596.76       5967.19       122.44 o                         
   0   3   5       9621.03      10557.01       162.72 o                         
   1   3   5        608.87        635.04        41.87 o                         
   2   3   5       2096.77       2233.56        80.90 o                         
   3   3   5        417.61        462.49        38.58 o                         
   4   3   5      15330.14      15759.53       222.62 o                         
   5   3   5       7243.43       7816.72       161.86 o                         
   6   3   5         65.04         19.24        39.99 o                         
   7   3   5       1043.81       1074.06        75.61 o                         
   8   3   5       1525.62       1552.02        90.02 o                         
   9   3   5       2628.48       2790.83       119.62 o                         
  10   3   5         10.80         54.84        46.13 o                         
  11   3   5         79.08         19.98        58.31 o                         
  12   3   5       1735.39       2113.56       130.95 o                         
 -14   4   5        981.24       1134.12        84.15 o                         
 -13   4   5         42.78         34.42        50.90 o                         
 -12   4   5        153.44        115.63        46.68 o                         
 -11   4   5        579.15        603.90        49.35 o                         
 -10   4   5        351.70        344.03        27.07 o                         
  -9   4   5        301.09        284.36        25.94 o                         
  -8   4   5       1437.28       1403.41        71.71 o                         
  -7   4   5        149.33        119.46        19.10 o                         
  -6   4   5         88.07         87.00        19.27 o                         
  -5   4   5          1.99          7.44        36.91 o                         
  -4   4   5         44.92         25.98        16.10 o                         
  -3   4   5        586.44        627.57        48.64 o                         
  -2   4   5       3399.89       3809.89        98.25 o                         
  -1   4   5         66.49         52.40        30.96 o                         
   0   4   5          0.64          2.29        24.69 o                         
   1   4   5       1339.83       1498.45        67.55 o                         
   2   4   5        102.03         78.71        31.52 o                         
   3   4   5       1770.98       1806.97        76.18 o                         
   4   4   5        326.63        430.72        38.31 o                         
   5   4   5          7.25         61.41        30.82 o                         
   6   4   5       2226.27       2031.85        92.72 o                         
   7   4   5        362.26        360.82        27.20 o                         
   8   4   5         52.88         73.76        37.66 o                         
   9   4   5       1212.91       1035.14        77.58 o                         
  10   4   5          3.49        -39.54        45.01 o                         
  11   4   5        105.44         72.13        50.64 o                         
  12   4   5        525.65        646.02        58.40 o                         
 -14   5   5        376.86        400.16        35.23 o                         
 -13   5   5        680.94        695.21        54.73 o                         
 -12   5   5        414.36        378.65        31.82 o                         
 -11   5   5        115.94        141.31        24.92 o                         
 -10   5   5       1344.31       1405.29        82.03 o                         
  -9   5   5       1565.73       1543.65        80.87 o                         
  -8   5   5        517.17        521.84        44.00 o                         
  -7   5   5        184.62        183.01        23.34 o                         
  -6   5   5          0.59          8.04        30.55 o                         
  -5   5   5       3310.30       3274.49       100.91 o                         
  -4   5   5       5581.47       5942.02       128.05 o                         
  -3   5   5       3104.60       3086.10        94.74 o                         
  -2   5   5          5.97         93.42        32.73 o                         
  -1   5   5       1942.12       2144.36        76.67 o                         
   0   5   5       5157.67       5238.95       118.82 o                         
   1   5   5          7.03        -19.24        28.59 o                         
   2   5   5        205.63        200.71        21.71 o                         
   3   5   5       2847.45       2946.42        96.54 o                         
   4   5   5       6593.66       6575.25       143.46 o                         
   5   5   5       4442.09       4389.28       122.76 o                         
   6   5   5         38.22          9.46        41.95 o                         
   7   5   5        665.87        658.53        49.73 o                         
   8   5   5        571.95        569.31        36.86 o                         
   9   5   5       1128.04       1032.75        76.62 o                         
  10   5   5        193.85        215.18        28.02 o                         
  11   5   5        285.18        282.56        31.92 o                         
 -13   6   5        589.84        533.47        45.57 o                         
 -12   6   5       1499.72       1351.98        90.88 o                         
 -11   6   5         13.18         23.02        44.14 o                         
 -10   6   5       1824.16       1647.74        91.49 o                         
  -9   6   5        489.64        523.03        44.98 o                         
  -8   6   5        490.79        448.63        39.41 o                         
  -7   6   5        355.61        348.36        34.22 o                         
  -6   6   5       1822.55       1869.51        82.15 o                         
  -5   6   5       1414.48       1602.68        74.33 o                         
  -4   6   5       1565.37       1727.48        76.28 o                         
  -3   6   5       4328.52       4551.19       115.26 o                         
  -2   6   5       2270.86       2402.38        84.10 o                         
  -1   6   5       5654.74       6383.38       132.02 o                         
   0   6   5        723.24        702.97        51.08 o                         
   1   6   5      13027.63      13740.32       194.11 o                         
   2   6   5         83.46         33.37        32.76 o                         
   3   6   5       9124.85       8840.10       165.08 o                         
   4   6   5       1020.01       1195.62        65.42 o                         
   5   6   5       3079.85       2849.97       102.02 o                         
   6   6   5        335.87        313.37        25.31 o                         
   7   6   5        985.74        967.77        69.47 o                         
   8   6   5        819.44        710.36        53.34 o                         
   9   6   5        256.06        271.47        27.87 o                         
  10   6   5         42.85         51.05        50.04 o                         
  11   6   5        456.80        394.80        36.45 o                         
 -13   7   5        624.39        663.04        48.99 o                         
 -12   7   5       1031.51        998.36        66.36 o                         
 -11   7   5       2489.76       2486.67       114.18 o                         
 -10   7   5       1746.80       1558.73        95.02 o                         
  -9   7   5        397.66        438.38        37.43 o                         
  -8   7   5        227.49        211.98        25.70 o                         
  -7   7   5       4168.60       4193.96       123.49 o                         
  -6   7   5       3411.94       3686.95       113.22 o                         
  -5   7   5         82.15        170.05        22.34 o                         
  -4   7   5        661.21        572.91        45.85 o                         
  -3   7   5      11314.73      11340.01       183.31 o                         
  -2   7   5      20579.92      21245.31       246.61 o                         
  -1   7   5         95.46        109.09        40.87 o                         
   0   7   5       1441.97       1366.67        71.47 o                         
   1   7   5        685.64        713.39        56.57 o                         
   2   7   5      25603.62      26240.38       283.66 o                         
   3   7   5       2160.11       2146.78        88.43 o                         
   4   7   5        520.15        525.72        41.34 o                         
   5   7   5        416.46        414.65        35.42 o                         
   6   7   5       4673.77       4337.05       131.36 o                         
   7   7   5       2274.11       2258.60        99.77 o                         
   8   7   5        654.20        599.83        52.48 o                         
   9   7   5        104.17        108.00        40.97 o                         
  10   7   5       1956.05       2031.86       107.86 o                         
  11   7   5       2076.61       2146.99       115.23 o                         
 -13   8   5        544.24        548.22        38.65 o                         
 -12   8   5        101.62        195.87        25.77 o                         
 -11   8   5        394.86        348.64        32.45 o                         
 -10   8   5        889.10        943.89        71.36 o                         
  -9   8   5        590.85        512.64        43.14 o                         
  -8   8   5        750.33        771.96        54.90 o                         
  -7   8   5          4.76         57.42        28.14 o                         
  -6   8   5        306.33        301.13        26.62 o                         
  -5   8   5       1405.01       1283.71        74.95 o                         
  -4   8   5          1.63         39.26        29.41 o                         
  -3   8   5       3898.62       4079.96       117.43 o                         
  -2   8   5        670.39        829.66        59.15 o                         
  -1   8   5       4428.58       4626.47       119.31 o                         
   0   8   5          1.64          2.73        33.77 o                         
   1   8   5       3574.96       3770.74       111.18 o                         
   2   8   5        215.21        200.08        22.41 o                         
   3   8   5       1491.44       1561.98        76.11 o                         
   4   8   5        488.24        483.31        43.83 o                         
   5   8   5        974.51       1016.07        67.47 o                         
   6   8   5         26.67         27.08        37.37 o                         
   7   8   5       2295.92       2307.67       100.17 o                         
   8   8   5        849.96        729.10        59.29 o                         
   9   8   5        599.33        559.51        46.41 o                         
  10   8   5        786.43        716.62        59.84 o                         
 -12   9   5        125.66        135.43        49.42 o                         
 -11   9   5       1231.23       1201.94        87.57 o                         
 -10   9   5       2367.53       2266.63       110.66 o                         
  -9   9   5        157.87        130.69        53.97 o                         
  -8   9   5        336.04        297.17        26.90 o                         
  -7   9   5        717.06        700.38        49.57 o                         
  -6   9   5         96.79        122.12        19.61 o                         
  -5   9   5        633.34        677.83        46.17 o                         
  -4   9   5       1666.24       1826.61        83.00 o                         
  -3   9   5       4218.71       4669.34       123.96 o                         
  -2   9   5        592.73        525.06        39.65 o                         
  -1   9   5          1.61         -2.87        36.58 o                         
   0   9   5        400.33        474.11        40.95 o                         
   1   9   5        192.55        165.01        22.68 o                         
   2   9   5        817.97        843.91        61.80 o                         
   3   9   5       2970.82       2945.96       103.90 o                         
   4   9   5       2379.49       2363.46       100.00 o                         
   5   9   5        509.63        437.74        37.69 o                         
   6   9   5         17.34         35.17        32.99 o                         
   7   9   5       1489.14       1384.84        87.14 o                         
   8   9   5        212.92        212.70        27.20 o                         
   9   9   5        356.89        347.14        30.65 o                         
  10   9   5       1455.18       1292.93        96.76 o                         
 -11  10   5          1.12         48.35        40.02 o                         
 -10  10   5       2478.03       2469.85       117.68 o                         
  -9  10   5        296.01        369.02        30.44 o                         
  -8  10   5       2217.00       2191.91       103.29 o                         
  -7  10   5        271.40        292.04        26.99 o                         
  -6  10   5       1235.22       1236.73        80.36 o                         
  -5  10   5         51.04         38.77        42.62 o                         
  -4  10   5       1814.66       1924.88        88.65 o                         
  -3  10   5       1130.68       1227.36        73.80 o                         
  -2  10   5       3957.03       4108.33       122.58 o                         
  -1  10   5        359.13        385.00        27.82 o                         
   0  10   5        226.67        251.37        25.24 o                         
   1  10   5       1747.57       1814.67        86.03 o                         
   2  10   5        743.08        794.11        58.99 o                         
   3  10   5        364.60        339.77        26.54 o                         
   4  10   5         28.52         70.25        37.97 o                         
   5  10   5        484.73        472.35        33.77 o                         
   6  10   5        432.49        386.06        31.13 o                         
   7  10   5        966.43        934.34        60.54 o                         
   8  10   5       1371.47       1402.53        89.48 o                         
   9  10   5       1964.89       1887.32       107.51 o                         
 -11  11   5        261.80        236.85        32.06 o                         
 -10  11   5        513.01        508.40        42.95 o                         
  -9  11   5       6783.06       6295.83       179.19 o                         
  -8  11   5       1257.36       1374.85        86.68 o                         
  -7  11   5       3430.40       3238.82       122.73 o                         
  -6  11   5          5.98         17.71        37.68 o                         
  -5  11   5       6838.59       6570.66       166.72 o                         
  -4  11   5       7854.60       8072.67       177.82 o                         
  -3  11   5        123.63        100.58        43.64 o                         
  -2  11   5         32.42         -9.60        41.12 o                         
  -1  11   5       1874.04       1982.42        88.64 o                         
   0  11   5       2691.26       2848.71       106.60 o                         
   1  11   5        299.28        312.90        26.65 o                         
   2  11   5         76.34         79.41        37.99 o                         
   3  11   5        557.62        569.74        44.78 o                         
   4  11   5       6146.87       6014.36       161.53 o                         
   5  11   5       2243.17       2232.02       107.51 o                         
   6  11   5        892.94        873.38        57.89 o                         
   7  11   5       1313.88       1192.43        88.82 o                         
   8  11   5       2677.88       2606.67       119.91 o                         
   9  11   5       4693.19       4500.25       159.41 o                         
 -10  12   5       1605.83       1482.04       103.28 o                         
  -9  12   5          1.74          0.00        47.02 o                         
  -8  12   5       2002.44       2033.24       105.97 o                         
  -7  12   5        536.22        622.01        54.00 o                         
  -6  12   5       3527.57       3795.16       130.03 o                         
  -5  12   5       1070.73       1073.03        79.56 o                         
  -4  12   5       1013.31        980.12        74.95 o                         
  -3  12   5        989.16       1001.72        71.93 o                         
  -2  12   5        126.86         95.39        38.82 o                         
  -1  12   5        236.71        224.81        25.23 o                         
   0  12   5        227.24        317.23        29.24 o                         
   1  12   5        869.46        988.92        70.50 o                         
   2  12   5        151.20        129.85        43.96 o                         
   3  12   5       1040.82       1078.54        74.40 o                         
   4  12   5        712.16        695.65        56.64 o                         
   5  12   5       2024.02       1997.62       101.40 o                         
   6  12   5       2143.68       2155.85       108.10 o                         
   7  12   5        350.78        413.52        31.59 o                         
   8  12   5       1470.32       1548.07        98.40 o                         
  -9  13   5        225.97        205.00        28.35 o                         
  -8  13   5         81.76         17.21        52.37 o                         
  -7  13   5        948.62        996.29        65.16 o                         
  -6  13   5        529.67        497.17        35.38 o                         
  -5  13   5        175.67        217.58        24.95 o                         
  -4  13   5       1610.28       1684.71        92.31 o                         
  -3  13   5       1639.18       1619.59        89.42 o                         
  -2  13   5        769.79        970.22        68.11 o                         
  -1  13   5        433.07        513.54        47.43 o                         
   0  13   5        196.42        227.96        24.28 o                         
   1  13   5       1676.76       1714.46        93.81 o                         
   2  13   5        816.35        923.46        60.95 o                         
   3  13   5       3785.19       4006.72       135.23 o                         
   4  13   5        657.94        678.56        54.27 o                         
   5  13   5          2.39         16.35        48.68 o                         
   6  13   5        673.26        608.85        45.27 o                         
   7  13   5        688.67        684.91        54.99 o                         
  -8  14   5        787.77        797.37        61.63 o                         
  -7  14   5        264.75        253.22        31.73 o                         
  -6  14   5        291.77        374.09        37.40 o                         
  -5  14   5        844.46        815.16        65.04 o                         
  -4  14   5        109.24        120.81        27.01 o                         
  -3  14   5       1433.32       1568.73        93.50 o                         
  -2  14   5        101.41        173.73        27.10 o                         
  -1  14   5        191.25        202.77        24.97 o                         
   0  14   5          5.31        -42.56        42.56 o                         
   1  14   5        207.96        197.47        26.86 o                         
   2  14   5        687.69        746.77        60.84 o                         
   3  14   5       1927.07       1981.39       103.65 o                         
   4  14   5         20.11         41.79        39.19 o                         
   5  14   5       1399.52       1428.78        93.68 o                         
   6  14   5         16.50        -53.56        53.56 o                         
  -7  15   5       1441.78       1630.75        96.70 o                         
  -6  15   5       1697.14       1720.62       101.77 o                         
  -5  15   5         41.62        134.76        47.83 o                         
  -4  15   5         24.14         42.50        49.56 o                         
  -3  15   5       1285.71       1166.78        87.23 o                         
  -2  15   5       4733.58       5089.57       161.86 o                         
  -1  15   5        289.92        283.46        31.19 o                         
   0  15   5       1515.74       1433.41        97.52 o                         
   1  15   5       1205.97       1129.10        80.50 o                         
   2  15   5       4632.56       4850.78       159.16 o                         
   3  15   5        367.19        388.54        38.86 o                         
   4  15   5        873.01        889.31        59.00 o                         
  -5  16   5         84.98        152.76        51.30 o                         
  -4  16   5        512.23        546.01        47.48 o                         
  -3  16   5        618.59        586.95        46.66 o                         
  -2  16   5       1017.36       1051.32        71.60 o                         
  -1  16   5       4907.23       4971.84       162.49 o                         
   0  16   5         69.83        -58.79        58.79 o                         
   1  16   5       4018.70       3895.54       147.93 o                         
   2  16   5        177.52        221.32        29.33 o                         
 -13   0   6         19.18         73.31        51.50 o                         
 -12   0   6       6787.11       7183.45       197.69 o                         
 -11   0   6       2480.68       2664.00       124.78 o                         
 -10   0   6       1483.59       1537.15        95.08 o                         
  -9   0   6       2571.96       2648.66       113.56 o                         
  -8   0   6       1549.19       1574.22        97.81 o                         
  -7   0   6      10012.60      10055.39       198.48 o                         
  -6   0   6       4809.81       5291.17       138.59 o                         
  -5   0   6       1173.32       1100.77        72.22 o                         
  -4   0   6       5998.96       5936.27       144.70 o                         
  -3   0   6       2648.82       2748.23        98.79 o                         
  -2   0   6       6513.54       6305.33       146.88 o                         
  -1   0   6       2655.23       2585.29        99.78 o                         
   0   0   6        114.75         90.42        41.72 o                         
   1   0   6      13754.53      14690.52       226.28 o                         
   2   0   6      21400.68      21853.19       280.22 o                         
   3   0   6          9.59         23.44        33.94 o                         
   4   0   6       8240.65       8413.26       184.12 o                         
   5   0   6        579.74        680.27        50.80 o                         
   6   0   6       9293.31       9278.66       205.64 o                         
   7   0   6        296.55        268.28        29.28 o                         
   8   0   6         75.32         35.63        52.68 o                         
   9   0   6        211.26        123.02        65.96 o                         
  10   0   6       6201.39       6501.71       198.82 o                         
  11   0   6        254.77        268.94        36.32 o                         
 -13   1   6       1354.69       1523.11        71.48 o                         
 -12   1   6       1132.17       1102.16        59.16 o                         
 -11   1   6       1847.00       1886.80        75.94 o                         
 -10   1   6        293.75        320.70        29.27 o                         
  -9   1   6        931.04       1026.90        64.82 o                         
  -8   1   6        833.59        837.31        40.42 o                         
  -7   1   6        415.90        410.10        24.70 o                         
  -6   1   6       3473.15       3562.31        83.79 o                         
  -5   1   6         87.28         33.47        34.95 o                         
  -4   1   6        153.71        132.75        18.59 o                         
  -3   1   6        217.23        235.99        27.47 o                         
  -2   1   6        972.01       1002.40        44.52 o                         
  -1   1   6       2139.70       2116.09        89.39 o                         
   0   1   6       2421.05       2370.82       159.31 o                         
   1   1   6       2238.55       2352.87        90.16 o                         
   2   1   6        751.09        820.43        39.26 o                         
   3   1   6       7122.66       7340.58       287.53 o                         
   4   1   6         88.63         82.70        29.49 o                         
   5   1   6       7487.05       7663.91       229.24 o                         
   6   1   6        213.91        237.21        19.03 o                         
   7   1   6       2332.74       2287.77       125.36 o                         
   8   1   6         72.66         31.99        93.76 o                         
   9   1   6       1772.48       1755.70        88.58 o                         
  10   1   6         64.65        134.51        35.28 o                         
  11   1   6        837.85        858.35        47.11 o                         
 -13   2   6        841.72        958.89        71.03 o                         
 -12   2   6        410.02        415.93        34.08 o                         
 -11   2   6        682.79        742.18        60.67 o                         
 -10   2   6        346.34        374.30        30.36 o                         
  -9   2   6        263.37        288.05        26.98 o                         
  -8   2   6        401.95        461.06        29.41 o                         
  -7   2   6       2251.36       2415.30        99.54 o                         
  -6   2   6       3137.78       3107.48       112.11 o                         
  -5   2   6       1403.45       1555.82        78.83 o                         
  -4   2   6        874.31        989.93        60.90 o                         
  -3   2   6         97.10         79.87        36.13 o                         
  -2   2   6        337.28        307.96        23.94 o                         
  -1   2   6          1.73        -32.01        32.01 o                         
   0   2   6       5783.12       6032.57       144.96 o                         
   1   2   6       9782.99      10324.17       185.73 o                         
   2   2   6        639.52        693.41        48.52 o                         
   3   2   6       4601.80       4875.97       134.08 o                         
   4   2   6       1416.69       1299.93        79.21 o                         
   5   2   6         75.20         76.38        42.27 o                         
   6   2   6         38.04        -27.27        44.63 o                         
   7   2   6       1281.42       1203.93        87.06 o                         
   8   2   6       3845.34       3778.02       150.09 o                         
   9   2   6        250.44        194.33        64.84 o                         
  10   2   6        124.53        183.12        63.86 o                         
 -13   3   6         25.12         33.07        45.03 o                         
 -12   3   6         64.50          8.83        46.27 o                         
 -11   3   6        990.54        931.92        61.62 o                         
 -10   3   6        788.70        721.65        59.96 o                         
  -9   3   6        192.29        197.00        25.44 o                         
  -8   3   6       3479.73       3521.51       121.84 o                         
  -7   3   6        599.27        654.61        49.57 o                         
  -6   3   6       2689.24       2789.73       102.82 o                         
  -5   3   6          1.08         -2.98        31.13 o                         
  -4   3   6        861.55        895.89        67.14 o                         
  -3   3   6         10.36         74.15        33.75 o                         
  -2   3   6       2469.20       2579.82        90.63 o                         
  -1   3   6         10.20         22.62        27.93 o                         
   0   3   6       7520.29       7735.85       160.75 o                         
   1   3   6        167.86        156.53        21.82 o                         
   2   3   6        489.66        554.92        42.84 o                         
   3   3   6       1847.95       1770.33        86.39 o                         
   4   3   6        184.69        107.31        49.54 o                         
   5   3   6       1447.73       1487.58        82.70 o                         
   6   3   6        141.76        175.14        25.25 o                         
   7   3   6          3.25        -24.56        40.08 o                         
   8   3   6        432.32        440.06        42.26 o                         
   9   3   6         97.19         38.20        51.40 o                         
  10   3   6        394.50        419.86        40.13 o                         
 -13   4   6       1536.13       1665.58       104.95 o                         
 -12   4   6         20.61         13.25        45.37 o                         
 -11   4   6        143.73        130.28        26.76 o                         
 -10   4   6        955.23       1042.16        78.92 o                         
  -9   4   6       3292.86       3438.30       121.22 o                         
  -8   4   6        165.15        167.51        24.57 o                         
  -7   4   6       1109.82       1160.37        75.77 o                         
  -6   4   6       2439.09       2525.15       100.78 o                         
  -5   4   6      21549.71      21540.93       272.36 o                         
  -4   4   6       1790.38       1794.82        84.61 o                         
  -3   4   6       2569.20       2688.77        96.21 o                         
  -2   4   6        398.79        380.29        26.95 o                         
  -1   4   6      11317.39      11990.57       197.95 o                         
   0   4   6       6057.99       6168.70       146.48 o                         
   1   4   6        495.94        529.68        41.86 o                         
   2   4   6        107.42         48.62        39.88 o                         
   3   4   6       3355.14       3426.80       116.74 o                         
   4   4   6       2851.82       2820.29       106.26 o                         
   5   4   6         16.09        -37.76        37.76 o                         
   6   4   6        924.88       1035.53        76.88 o                         
   7   4   6        379.46        377.78        32.25 o                         
   8   4   6       4632.10       4852.79       157.41 o                         
   9   4   6       3287.75       3168.86       139.63 o                         
  10   4   6        281.04        261.37        33.43 o                         
 -12   5   6        366.97        426.94        34.71 o                         
 -11   5   6         16.55         25.12        41.05 o                         
 -10   5   6       1053.33       1228.14        78.96 o                         
  -9   5   6        146.17        103.69        48.52 o                         
  -8   5   6       1225.01       1225.70        77.37 o                         
  -7   5   6       1731.10       1686.82        87.17 o                         
  -6   5   6       4603.50       4731.74       133.54 o                         
  -5   5   6        114.69        126.39        22.51 o                         
  -4   5   6      17523.67      18206.36       247.38 o                         
  -3   5   6       1287.02       1439.36        76.11 o                         
  -2   5   6       9046.15       9386.21       175.97 o                         
  -1   5   6       2321.39       2291.03        90.46 o                         
   0   5   6        448.76        439.47        39.61 o                         
   1   5   6       1234.36       1315.92        69.70 o                         
   2   5   6        564.98        704.46        56.28 o                         
   3   5   6        264.26        316.93        24.87 o                         
   4   5   6       2907.19       2647.26       105.41 o                         
   5   5   6        755.78        748.69        50.96 o                         
   6   5   6         13.40         63.08        20.73 o                         
   7   5   6       3677.20       3443.04       127.63 o                         
   8   5   6         97.66        127.98        25.61 o                         
   9   5   6       2187.35       2236.67       117.94 o                         
  10   5   6        890.86        856.13        63.55 o                         
 -12   6   6        408.43        443.19        36.29 o                         
 -11   6   6        865.19        824.82        62.41 o                         
 -10   6   6        418.80        433.82        33.56 o                         
  -9   6   6        400.79        430.36        32.93 o                         
  -8   6   6        571.40        616.69        51.90 o                         
  -7   6   6       3493.98       3733.90       125.06 o                         
  -6   6   6       2115.17       2111.52        97.30 o                         
  -5   6   6          0.79        -21.90        38.88 o                         
  -4   6   6        804.95        759.21        54.19 o                         
  -3   6   6       7793.08       8205.80       166.72 o                         
  -2   6   6        426.46        405.65        32.29 o                         
  -1   6   6         34.71         32.31        33.55 o                         
   0   6   6        217.52        247.05        23.79 o                         
   1   6   6       5414.16       5128.04       135.39 o                         
   2   6   6       5249.62       5002.33       135.52 o                         
   3   6   6        195.16        186.07        23.00 o                         
   4   6   6       1086.64       1006.13        69.04 o                         
   5   6   6        246.30        259.79        23.77 o                         
   6   6   6       1148.00        986.42        77.00 o                         
   7   6   6       1091.87       1024.99        75.73 o                         
   8   6   6          0.87         17.10        41.39 o                         
   9   6   6        498.75        502.86        43.36 o                         
  10   6   6        983.29        914.34        69.60 o                         
 -12   7   6        186.40        221.63        29.23 o                         
 -11   7   6          0.02          4.36        44.27 o                         
 -10   7   6        146.23        151.30        25.75 o                         
  -9   7   6         49.54         42.61        48.26 o                         
  -8   7   6         78.31         77.11        38.71 o                         
  -7   7   6       1101.01       1039.63        72.52 o                         
  -6   7   6        131.31        130.07        22.44 o                         
  -5   7   6       1232.86       1182.80        75.13 o                         
  -4   7   6       1228.52       1324.87        73.53 o                         
  -3   7   6        669.42        743.86        58.98 o                         
  -2   7   6          0.49         39.49        33.38 o                         
  -1   7   6       2321.01       2311.22        94.41 o                         
   0   7   6        470.35        440.52        38.03 o                         
   1   7   6         81.15         56.03        38.88 o                         
   2   7   6        315.28        337.67        24.52 o                         
   3   7   6         16.22         13.19        40.17 o                         
   4   7   6        257.76        306.00        25.25 o                         
   5   7   6        265.48        213.57        27.20 o                         
   6   7   6        768.33        731.23        54.25 o                         
   7   7   6       1391.55       1291.32        84.07 o                         
   8   7   6          0.85         42.86        40.23 o                         
   9   7   6        293.83        214.20        32.86 o                         
 -11   8   6       1572.12       1518.17        98.59 o                         
 -10   8   6         10.03        -21.19        45.36 o                         
  -9   8   6        335.58        337.56        28.89 o                         
  -8   8   6       3710.69       3862.67       135.67 o                         
  -7   8   6       1414.38       1602.18        86.51 o                         
  -6   8   6        354.03        383.97        27.27 o                         
  -5   8   6        177.75        204.56        23.23 o                         
  -4   8   6        256.12        224.22        24.30 o                         
  -3   8   6       6976.70       7226.76       164.07 o                         
  -2   8   6       1662.28       1696.04        84.52 o                         
  -1   8   6          7.98         66.47        32.43 o                         
   0   8   6        241.03        195.73        25.82 o                         
   1   8   6       2383.63       2372.26       101.47 o                         
   2   8   6      11650.65      11593.83       209.44 o                         
   3   8   6        103.74        140.85        21.56 o                         
   4   8   6          0.52        -32.01        36.51 o                         
   5   8   6       1150.01       1159.46        77.43 o                         
   6   8   6       4025.82       3652.06       134.43 o                         
   7   8   6        125.65         82.67        47.83 o                         
   8   8   6       1319.81       1249.55        90.19 o                         
   9   8   6        638.62        597.13        43.19 o                         
 -11   9   6       1812.51       1776.50       113.50 o                         
 -10   9   6       2708.86       2892.79       131.18 o                         
  -9   9   6        668.22        673.05        46.29 o                         
  -8   9   6       2827.89       2920.50       121.59 o                         
  -7   9   6        112.87        138.17        24.26 o                         
  -6   9   6       1025.37       1061.40        78.99 o                         
  -5   9   6        467.58        564.56        45.93 o                         
  -4   9   6       1550.79       1545.28        86.85 o                         
  -3   9   6         25.60         33.58        35.56 o                         
  -2   9   6       1210.69       1320.75        77.82 o                         
  -1   9   6        195.15        182.88        23.33 o                         
   0   9   6       2685.86       2687.90       108.72 o                         
   1   9   6       4242.53       4236.80       131.94 o                         
   2   9   6       2218.59       2209.19        98.83 o                         
   3   9   6       5424.18       5595.49       151.49 o                         
   4   9   6        246.29        255.14        27.81 o                         
   5   9   6       3265.60       3315.38       125.84 o                         
   6   9   6        412.01        325.50        32.23 o                         
   7   9   6       2860.30       2724.92       117.21 o                         
   8   9   6         78.47        130.68        46.60 o                         
 -10  10   6       1473.11       1655.96       103.15 o                         
  -9  10   6       3021.28       3178.36       133.06 o                         
  -8  10   6        140.98        111.22        50.98 o                         
  -7  10   6        209.20        258.22        26.51 o                         
  -6  10   6        686.50        659.09        54.99 o                         
  -5  10   6       2589.03       2812.85       114.05 o                         
  -4  10   6       1805.86       1910.22        94.71 o                         
  -3  10   6        231.21        283.28        25.87 o                         
  -2  10   6        629.25        701.33        50.16 o                         
  -1  10   6       2881.10       3185.32       117.66 o                         
   0  10   6       1235.49       1222.01        81.60 o                         
   1  10   6        247.78        295.70        25.48 o                         
   2  10   6        992.67       1054.63        72.00 o                         
   3  10   6       1302.86       1257.41        84.01 o                         
   4  10   6       5488.17       5594.50       164.68 o                         
   5  10   6        275.22        300.42        29.64 o                         
   6  10   6        651.19        647.14        51.42 o                         
   7  10   6         92.21         44.26        55.93 o                         
   8  10   6       2208.90       1965.85       116.17 o                         
  -9  11   6          0.77        -27.02        45.47 o                         
  -8  11   6         92.59         94.70        50.16 o                         
  -7  11   6         29.11         45.43        45.05 o                         
  -6  11   6         90.79         19.94        48.68 o                         
  -5  11   6        552.87        513.52        38.37 o                         
  -4  11   6         92.33        120.93        40.69 o                         
  -3  11   6        238.40        268.65        26.06 o                         
  -2  11   6         64.53         92.01        39.46 o                         
  -1  11   6        915.34       1051.61        69.57 o                         
   0  11   6         29.18         51.70        36.56 o                         
   1  11   6        120.08         74.83        44.26 o                         
   2  11   6        171.64        152.68        25.41 o                         
   3  11   6         51.33         11.79        50.33 o                         
   4  11   6         31.11         56.65        44.71 o                         
   5  11   6        747.80        832.49        63.84 o                         
   6  11   6        120.21         83.25        53.89 o                         
   7  11   6        122.65        105.55        50.10 o                         
  -8  12   6         70.72         36.02        52.18 o                         
  -7  12   6         12.98          0.00        48.66 o                         
  -6  12   6         88.71        137.73        23.11 o                         
  -5  12   6       1303.77       1411.12        86.88 o                         
  -4  12   6        590.72        615.74        48.16 o                         
  -3  12   6         15.78         47.06        46.08 o                         
  -2  12   6        658.85        663.53        54.87 o                         
  -1  12   6       2953.26       3249.82       123.92 o                         
   0  12   6       1065.12       1134.34        80.20 o                         
   1  12   6         24.69         90.62        41.88 o                         
   2  12   6          0.11         -4.00        36.57 o                         
   3  12   6       4374.17       4010.50       148.99 o                         
   4  12   6       2569.45       2660.52       122.89 o                         
   5  12   6        920.29        923.24        63.20 o                         
   6  12   6         60.24         59.43        49.04 o                         
  -7  13   6        174.38        145.90        52.75 o                         
  -6  13   6       2228.84       2357.65       117.64 o                         
  -5  13   6         25.94          4.31        46.10 o                         
  -4  13   6       1980.92       2225.75       112.65 o                         
  -3  13   6        490.46        479.66        35.24 o                         
  -2  13   6       1270.00       1434.50        89.60 o                         
  -1  13   6        797.36        930.26        71.58 o                         
   0  13   6       1181.70       1218.60        89.80 o                         
   1  13   6        423.73        430.09        34.13 o                         
   2  13   6       1508.00       1693.64        95.47 o                         
   3  13   6       1293.24       1377.49        94.32 o                         
   4  13   6        508.00        521.92        45.70 o                         
   5  13   6       1778.79       1650.32       106.93 o                         
  -6  14   6        193.43        107.04        60.15 o                         
  -5  14   6        299.16        333.31        34.22 o                         
  -4  14   6       1083.91       1197.52        95.55 o                         
  -3  14   6       4656.49       5149.46       163.52 o                         
  -2  14   6       4841.84       5092.71       166.10 o                         
  -1  14   6        477.14        528.91        43.52 o                         
   0  14   6         80.94         47.83        54.15 o                         
   1  14   6       1186.71       1323.86        93.40 o                         
   2  14   6       1592.12       1712.14       103.21 o                         
   3  14   6        129.56        109.44        53.56 o                         
  -3  15   6         75.16         60.27        57.03 o                         
  -2  15   6        438.00        487.76        43.77 o                         
  -1  15   6        422.26        465.13        37.99 o                         
   0  15   6        309.01        318.44        32.76 o                         
 -12   1   7       1710.92       1815.38        79.71 o                         
 -11   1   7        609.35        653.54        41.97 o                         
 -10   1   7         34.23         29.49        31.66 o                         
  -9   1   7        412.87        475.90        52.97 o                         
  -8   1   7       1137.81       1222.59        57.99 o                         
  -7   1   7       3392.86       3329.19        89.31 o                         
  -6   1   7        105.72        121.67        18.87 o                         
  -5   1   7         32.28         12.03        22.94 o                         
  -4   1   7       2559.76       2447.68        91.44 o                         
  -3   1   7       3308.05       3223.18        83.55 o                         
  -2   1   7        590.60        522.79        28.61 o                         
  -1   1   7        709.90        636.75        49.97 o                         
   0   1   7       2335.98       2231.24        71.38 o                         
   1   1   7       9643.27       9455.56       141.05 o                         
   2   1   7       1660.16       1720.88       107.51 o                         
   3   1   7         14.68         48.87        29.31 o                         
   4   1   7        636.26        570.94        32.59 o                         
   5   1   7       2669.25       2496.53        91.90 o                         
   6   1   7       1782.49       1640.62        72.64 o                         
   7   1   7        453.88        471.54        52.37 o                         
   8   1   7        377.28        342.55        46.53 o                         
   9   1   7        912.67        908.73        59.96 o                         
 -12   2   7         38.27        -38.95        61.61 o                         
 -11   2   7       1873.64       2051.43       110.73 o                         
 -10   2   7         31.07         95.90        46.10 o                         
  -9   2   7        602.07        637.05        54.28 o                         
  -8   2   7        893.77        969.30        64.21 o                         
  -7   2   7       1255.96       1373.08        81.47 o                         
  -6   2   7       2412.98       2207.10       106.55 o                         
  -5   2   7       1385.95       1527.82        84.62 o                         
  -4   2   7       1876.42       1871.72        88.64 o                         
  -3   2   7       1318.74       1236.90        81.29 o                         
  -2   2   7       4941.45       4928.03       140.50 o                         
  -1   2   7         26.44         81.29        38.96 o                         
   0   2   7       8218.99       8223.83       182.72 o                         
   1   2   7          4.65         -3.50        44.73 o                         
   2   2   7       3338.78       3467.14       122.71 o                         
   3   2   7       1239.99       1243.34        79.11 o                         
   4   2   7       2352.77       2332.16       107.11 o                         
   5   2   7       1841.80       1577.99        99.98 o                         
   6   2   7        727.39        732.19        59.51 o                         
   7   2   7        219.03        190.69        31.87 o                         
   8   2   7        679.47        620.90        49.97 o                         
   9   2   7       1567.82       1516.50       103.70 o                         
 -11   3   7         68.39        141.43        54.95 o                         
 -10   3   7       3086.95       3111.63       133.30 o                         
  -9   3   7       1158.12       1122.39        82.09 o                         
  -8   3   7        110.69        191.43        23.00 o                         
  -7   3   7         16.62         45.10        40.14 o                         
  -6   3   7       3682.80       3708.42       128.23 o                         
  -5   3   7       5150.29       5030.33       146.27 o                         
  -4   3   7         43.29         37.79        41.89 o                         
  -3   3   7       2187.64       1875.79        95.17 o                         
  -2   3   7       1232.45       1238.84        77.07 o                         
  -1   3   7       7863.97       7528.59       171.32 o                         
   0   3   7       2076.48       1934.59        93.70 o                         
   1   3   7        284.20        263.87        25.22 o                         
   2   3   7        743.17        729.08        56.28 o                         
   3   3   7       4239.02       4299.21       140.65 o                         
   4   3   7        528.56        495.96        36.37 o                         
   5   3   7       1401.08       1292.12        88.25 o                         
   6   3   7        123.59        139.65        59.81 o                         
   7   3   7       2714.25       2476.31       124.25 o                         
   8   3   7       4382.28       4199.29       158.77 o                         
 -11   4   7          3.68         13.66        46.67 o                         
 -10   4   7          2.73         64.66        37.31 o                         
  -9   4   7        455.15        437.67        38.60 o                         
  -8   4   7        409.72        431.81        37.90 o                         
  -7   4   7        296.43        321.50        28.13 o                         
  -6   4   7        355.24        355.67        30.61 o                         
  -5   4   7        215.31        191.78        25.66 o                         
  -4   4   7       1304.30       1363.53        75.89 o                         
  -3   4   7         92.57         84.79        39.08 o                         
  -2   4   7        509.35        481.32        41.45 o                         
  -1   4   7         18.26         20.32        35.20 o                         
   0   4   7         38.05         34.24        42.47 o                         
   1   4   7         19.45        -31.40        42.36 o                         
   2   4   7        568.41        520.56        38.50 o                         
   3   4   7        241.08        246.93        26.69 o                         
   4   4   7       1396.09       1400.31        85.72 o                         
   5   4   7          7.14        -20.41        44.90 o                         
   6   4   7         27.35         47.43        51.52 o                         
   7   4   7        369.80        389.60        33.71 o                         
   8   4   7        281.92        229.68        32.93 o                         
 -11   5   7        152.55        153.35        31.03 o                         
 -10   5   7       1439.66       1452.93        95.13 o                         
  -9   5   7        315.90        326.75        31.54 o                         
  -8   5   7        189.01        159.77        27.10 o                         
  -7   5   7         42.45        101.89        38.64 o                         
  -6   5   7       3634.85       3745.23       127.36 o                         
  -5   5   7        665.90        572.40        41.71 o                         
  -4   5   7          6.59         20.74        33.83 o                         
  -3   5   7        115.93        124.65        22.70 o                         
  -2   5   7        297.15        255.69        26.66 o                         
  -1   5   7       2491.34       2458.27       100.97 o                         
   0   5   7       1413.69       1426.71        80.49 o                         
   1   5   7        297.29        249.90        27.12 o                         
   2   5   7        436.70        396.43        31.10 o                         
   3   5   7        574.57        606.55        49.82 o                         
   4   5   7       2013.72       1909.75        97.32 o                         
   5   5   7         13.61          8.13        40.43 o                         
   6   5   7        375.58        419.36        39.94 o                         
   7   5   7       2039.58       1749.03        99.13 o                         
   8   5   7       2250.21       1976.85       118.46 o                         
 -11   6   7       1943.43       1946.40       110.99 o                         
 -10   6   7        307.29        263.19        32.04 o                         
  -9   6   7       2626.72       2386.60       113.08 o                         
  -8   6   7        278.37        292.21        32.14 o                         
  -7   6   7       1793.33       1772.63        95.53 o                         
  -6   6   7       1036.52       1004.32        74.99 o                         
  -5   6   7        751.49        795.96        55.80 o                         
  -4   6   7       1973.87       1830.40        93.92 o                         
  -3   6   7        379.36        413.93        33.52 o                         
  -2   6   7       1604.53       1462.52        83.38 o                         
  -1   6   7         17.00          0.00        36.72 o                         
   0   6   7        786.64        737.55        52.99 o                         
   1   6   7        443.18        406.80        34.18 o                         
   2   6   7       1438.46       1278.52        83.00 o                         
   3   6   7         67.02         45.13        48.76 o                         
   4   6   7       1285.74       1140.59        81.15 o                         
   5   6   7        532.07        475.70        37.60 o                         
   6   6   7       2905.10       2954.05       127.09 o                         
   7   6   7       3827.69       3311.73       145.53 o                         
   8   6   7        352.99        383.30        34.68 o                         
 -10   7   7       1027.70       1030.68        81.76 o                         
  -9   7   7          1.97         13.18        46.26 o                         
  -8   7   7       7312.04       7323.86       188.07 o                         
  -7   7   7       2662.56       2613.45       114.33 o                         
  -6   7   7        118.81        156.98        25.20 o                         
  -5   7   7        154.65        173.56        23.52 o                         
  -4   7   7       1292.71       1441.83        85.43 o                         
  -3   7   7       6209.56       6172.13       158.20 o                         
  -2   7   7        126.12        112.65        43.42 o                         
  -1   7   7        394.76        498.20        43.24 o                         
   0   7   7       1204.86       1103.15        79.74 o                         
   1   7   7       6703.21       6211.08       166.42 o                         
   2   7   7       1925.20       1694.27        94.04 o                         
   3   7   7       1374.36       1218.69        83.77 o                         
   4   7   7        272.26        304.28        29.02 o                         
   5   7   7       2918.55       2698.59       122.02 o                         
   6   7   7       4696.56       4387.56       154.97 o                         
   7   7   7          1.64         68.52        46.86 o                         
 -10   8   7        401.57        393.66        35.42 o                         
  -9   8   7        490.36        577.77        49.31 o                         
  -8   8   7          6.20         21.56        49.41 o                         
  -7   8   7       1174.71       1320.53        90.44 o                         
  -6   8   7        272.68        306.94        30.59 o                         
  -5   8   7        293.74        346.11        30.36 o                         
  -4   8   7        121.37         60.92        44.45 o                         
  -3   8   7        433.06        439.20        41.16 o                         
  -2   8   7        267.49        152.73        53.11 o                         
  -1   8   7        261.83        257.56        27.60 o                         
   0   8   7        586.19        666.15        52.87 o                         
   1   8   7        492.62        480.60        34.01 o                         
   2   8   7       1830.74       1726.52        93.09 o                         
   3   8   7       1080.24       1036.64        82.94 o                         
   4   8   7        150.11        175.82        26.16 o                         
   5   8   7       1196.24       1143.66        86.82 o                         
   6   8   7          3.85         58.84        38.63 o                         
   7   8   7        538.41        518.80        39.17 o                         
  -9   9   7        282.89        253.69        35.19 o                         
  -8   9   7        462.23        461.85        38.84 o                         
  -7   9   7       1214.94       1107.10        88.56 o                         
  -6   9   7        685.19        741.15        56.53 o                         
  -5   9   7         13.63         36.32        37.62 o                         
  -4   9   7          3.62        -11.83        43.79 o                         
  -3   9   7        650.40        721.87        54.51 o                         
  -2   9   7        337.41        394.32        36.40 o                         
  -1   9   7        663.43        729.44        53.29 o                         
   0   9   7        936.74        942.57        62.47 o                         
   1   9   7       1342.91       1418.76        84.88 o                         
   2   9   7         12.88        -12.06        44.72 o                         
   3   9   7         21.28         24.88        44.19 o                         
   4   9   7       1272.15       1203.55        88.95 o                         
   5   9   7       1155.45       1165.65        82.03 o                         
   6   9   7        442.29        469.52        44.12 o                         
  -8  10   7        305.44        351.91        32.03 o                         
  -7  10   7        399.70        423.58        42.85 o                         
  -6  10   7        389.07        465.61        40.70 o                         
  -5  10   7         77.85         46.16        51.27 o                         
  -4  10   7       2246.69       2387.61       113.64 o                         
  -3  10   7        173.85        147.29        27.57 o                         
  -2  10   7       1253.78       1303.38        86.07 o                         
  -1  10   7        419.92        477.34        38.39 o                         
   0  10   7       1911.38       1804.46       108.16 o                         
   1  10   7         11.11        -12.33        45.60 o                         
   2  10   7       3227.09       3331.24       129.90 o                         
   3  10   7         70.93         68.83        49.03 o                         
   4  10   7       1512.58       1489.07        92.26 o                         
   5  10   7        258.43        293.26        30.93 o                         
  -7  11   7         38.16        129.63        53.97 o                         
  -6  11   7       2127.01       2079.63       116.73 o                         
  -5  11   7       3192.41       3182.11       136.88 o                         
  -4  11   7          1.48        103.20        37.95 o                         
  -3  11   7       1893.57       1908.35       111.59 o                         
  -2  11   7       1884.93       2060.12       105.10 o                         
  -1  11   7       6518.17       6690.11       185.79 o                         
   0  11   7        927.33       1065.00        79.03 o                         
   1  11   7       2046.51       1948.64       111.77 o                         
   2  11   7         11.83         13.15        43.54 o                         
   3  11   7       3447.00       3129.71       138.05 o                         
   4  11   7        754.93        691.18        50.49 o                         
  -5  12   7        614.38        618.99        52.99 o                         
  -4  12   7       1038.13       1184.56        86.75 o                         
  -3  12   7        193.40        177.80        59.32 o                         
  -2  12   7       3715.53       3992.06       152.37 o                         
  -1  12   7         40.29        -13.21        50.10 o                         
   0  12   7       3724.36       3974.27       146.68 o                         
   1  12   7         69.66        103.36        52.59 o                         
   2  12   7        431.58        394.76        36.58 o                         
  -3  13   7        947.79       1115.12        85.42 o                         
  -2  13   7       1172.72       1354.36        89.21 o                         
  -1  13   7         16.62        -55.58        55.58 o                         
   0  13   7        829.60        767.42        65.09 o                         
 -10   0   8          7.73        -30.26        44.54 o                         
  -9   0   8        997.41        957.47        70.82 o                         
  -8   0   8       5453.79       5462.51       171.60 o                         
  -7   0   8        537.46        444.43        36.20 o                         
  -6   0   8       4032.01       3810.51       144.48 o                         
  -5   0   8        614.54        531.18        36.79 o                         
  -4   0   8      11173.13      10222.96       222.92 o                         
  -3   0   8       6735.53       6171.45       172.56 o                         
  -2   0   8        110.35        100.11        45.71 o                         
  -1   0   8        213.74        202.71        27.76 o                         
   0   0   8       2169.90       2037.80       110.36 o                         
   1   0   8        334.74        337.40        32.29 o                         
   2   0   8          8.75          0.00        43.73 o                         
   3   0   8         22.83         41.46        51.13 o                         
   4   0   8       1249.23       1163.32        79.71 o                         
   5   0   8       6045.77       5463.01       182.91 o                         
   6   0   8        529.12        490.32        38.24 o                         
 -10   1   8          5.48        -35.49        35.49 o                         
  -9   1   8        975.26        876.69        50.62 o                         
  -8   1   8        197.64        209.25        27.78 o                         
  -7   1   8       3622.40       3407.21        97.48 o                         
  -6   1   8        218.98        128.54        35.80 o                         
  -5   1   8       2927.67       2766.98        87.74 o                         
  -4   1   8         76.56         50.38        41.28 o                         
  -3   1   8       1923.26       1681.99        70.59 o                         
  -2   1   8       1007.14        875.43        44.65 o                         
  -1   1   8       1673.98       1577.69        65.91 o                         
   0   1   8        113.31        112.35        21.44 o                         
   1   1   8        444.43        467.58        82.26 o                         
   2   1   8        307.56        273.92        20.92 o                         
   3   1   8        119.92        119.11        24.73 o                         
   4   1   8        605.51        571.11        29.96 o                         
   5   1   8         13.59         31.45        35.97 o                         
   6   1   8        667.69        580.05        45.88 o                         
  -9   2   8        960.60        885.47        71.89 o                         
  -8   2   8          0.92         22.82        48.55 o                         
  -7   2   8        185.24        119.01        56.64 o                         
  -6   2   8         84.36         89.75        39.92 o                         
  -5   2   8         70.96         83.45        46.11 o                         
  -4   2   8          3.07         32.82        41.78 o                         
  -3   2   8       2432.99       2268.16       111.90 o                         
  -2   2   8       3965.55       4090.49       141.29 o                         
  -1   2   8        223.38        194.78        28.01 o                         
   0   2   8         14.70         16.54        41.34 o                         
   1   2   8         55.98         59.10        44.28 o                         
   2   2   8       1134.29       1011.52        67.05 o                         
   3   2   8        619.50        620.84        47.74 o                         
   4   2   8       2234.49       1976.74       120.71 o                         
   5   2   8       1287.76       1094.14        72.92 o                         
   6   2   8         20.40          0.00        50.56 o                         
  -9   3   8         12.11        -14.21        45.67 o                         
  -8   3   8        172.93        154.98        53.19 o                         
  -7   3   8        405.91        360.14        32.90 o                         
  -6   3   8        112.10        122.16        24.05 o                         
  -5   3   8       1347.17       1328.24        85.61 o                         
  -4   3   8        309.94        261.15        29.86 o                         
  -3   3   8          3.59          0.00        39.70 o                         
  -2   3   8       2999.52       2925.78       123.33 o                         
  -1   3   8          1.41         20.24        47.47 o                         
   0   3   8        798.17        698.03        55.92 o                         
   1   3   8         32.85        -37.68        41.71 o                         
   2   3   8        146.52        103.35        50.62 o                         
   3   3   8        158.16        111.39        57.94 o                         
   4   3   8       2046.86       1884.87       111.84 o                         
   5   3   8        247.02        244.93        32.06 o                         
   6   3   8       1685.07       1476.89       106.85 o                         
  -9   4   8        209.31        201.09        29.56 o                         
  -8   4   8        222.47        240.22        28.92 o                         
  -7   4   8        306.75        253.62        28.44 o                         
  -6   4   8       1319.50       1393.99        89.73 o                         
  -5   4   8        942.44        952.97        64.36 o                         
  -4   4   8          4.41         45.20        34.59 o                         
  -3   4   8        164.28        109.98        56.02 o                         
  -2   4   8       4357.37       4206.30       144.65 o                         
  -1   4   8       4475.15       4356.62       149.43 o                         
   0   4   8        555.94        504.11        39.50 o                         
   1   4   8       2784.29       2454.27       119.72 o                         
   2   4   8        201.83        197.61        30.91 o                         
   3   4   8       7525.66       6658.23       189.54 o                         
   4   4   8        175.82        124.10        55.76 o                         
   5   4   8        531.95        530.79        51.21 o                         
   6   4   8        468.57        450.74        40.37 o                         
  -9   5   8       1787.20       1836.71       114.81 o                         
  -8   5   8          3.04        -27.35        54.71 o                         
  -7   5   8        248.96        246.60        28.99 o                         
  -6   5   8        263.68        233.52        28.58 o                         
  -5   5   8        171.38        112.95        51.73 o                         
  -4   5   8          6.19         -4.08        42.58 o                         
  -3   5   8        882.40        840.82        63.73 o                         
  -2   5   8        302.06        247.69        30.06 o                         
  -1   5   8       1470.95       1326.47        89.69 o                         
   0   5   8       3302.82       2914.08       126.17 o                         
   1   5   8        782.26        765.34        59.42 o                         
   2   5   8       5808.16       5409.48       165.42 o                         
   3   5   8        173.69        166.69        29.57 o                         
   4   5   8       2796.37       2623.88       127.00 o                         
   5   5   8        283.91        296.71        32.79 o                         
  -8   6   8        776.99        774.80        60.71 o                         
  -7   6   8         74.39         13.35        54.04 o                         
  -6   6   8        166.58        210.13        26.81 o                         
  -5   6   8          0.24          0.00        42.64 o                         
  -4   6   8       1478.56       1471.82        92.21 o                         
  -3   6   8       1597.56       1423.48        92.20 o                         
  -2   6   8        407.30        372.88        32.52 o                         
  -1   6   8        123.24        111.04        44.50 o                         
   0   6   8        436.74        445.14        34.22 o                         
   1   6   8       3153.66       2857.82       122.70 o                         
   2   6   8         64.21        117.14        45.72 o                         
   3   6   8        172.72        176.31        29.17 o                         
   4   6   8       1142.33        980.37        71.38 o                         
   5   6   8       2460.93       2138.34       118.92 o                         
  -7   7   8          0.20        -48.34        48.34 o                         
  -6   7   8        144.61         35.20        47.43 o                         
  -5   7   8         20.35        -49.40        49.40 o                         
  -4   7   8        172.84        135.32        52.10 o                         
  -3   7   8        299.50        307.19        31.54 o                         
  -2   7   8        278.88        293.96        27.35 o                         
  -1   7   8       1636.32       1584.30        97.20 o                         
   0   7   8         11.75        -16.83        48.77 o                         
   1   7   8        370.19        367.90        31.29 o                         
   2   7   8        434.33        373.33        35.99 o                         
   3   7   8         78.30         94.53        51.12 o                         
   4   7   8          0.42         55.86        44.16 o                         
  -7   8   8        380.98        384.27        34.06 o                         
  -6   8   8        227.60        221.46        30.57 o                         
  -5   8   8          9.45         17.64        50.20 o                         
  -4   8   8       3267.10       3473.66       132.16 o                         
  -3   8   8        600.71        699.85        56.31 o                         
  -2   8   8        160.77         55.47        56.40 o                         
  -1   8   8        167.01        159.93        28.84 o                         
   0   8   8       3351.23       3098.15       130.74 o                         
   1   8   8       2932.67       2717.23       124.88 o                         
   2   8   8         14.75         44.61        37.30 o                         
   3   8   8        167.92        146.60        27.70 o                         
  -5   9   8       4110.55       3982.18       152.36 o                         
  -4   9   8       1229.30       1312.13        90.79 o                         
  -3   9   8       2385.21       2227.00       113.48 o                         
  -2   9   8       1222.44       1234.14        88.61 o                         
  -1   9   8        233.93        214.63        29.56 o                         
   0   9   8        285.92        257.92        31.72 o                         
   1   9   8        224.93        246.06        29.96 o                         
   2   9   8        659.04        606.27        52.58 o                         
  -4  10   8        481.30        512.47        41.73 o                         
  -3  10   8         13.61         27.37        45.99 o                         
  -2  10   8       1627.73       1784.86       100.39 o                         
  -1  10   8       2152.36       2001.11       112.70 o                         
   0  10   8         19.02         45.74        41.37 o                         
  -6   1   9        210.04        134.47        41.16 o                         
  -5   1   9       1106.64        963.55        59.35 o                         
  -4   1   9       2031.52       1659.80        76.81 o                         
  -3   1   9        816.78        702.44        38.93 o                         
  -2   1   9          0.25        -33.16        34.43 o                         
  -1   1   9         20.34         54.02        33.85 o                         
   0   1   9       1540.54       1267.09        89.69 o                         
   1   1   9        119.07         79.81        52.77 o                         
   2   1   9         14.39         27.76        35.59 o                         
  -6   2   9        411.35        356.03        35.66 o                         
  -5   2   9        738.03        712.03        56.17 o                         
  -4   2   9        103.96         67.77        54.81 o                         
  -3   2   9       1294.78       1309.53        90.80 o                         
  -2   2   9         58.92         19.24        56.12 o                         
  -1   2   9       1806.48       1469.43       103.92 o                         
   0   2   9         40.54         83.33        47.78 o                         
   1   2   9       1490.10       1255.87        99.46 o                         
   2   2   9        143.91        138.25        60.80 o                         
  -5   3   9         27.29        102.91        44.14 o                         
  -4   3   9        118.49        141.03        27.32 o                         
  -3   3   9       1144.33        967.77        70.36 o                         
  -2   3   9       2664.25       2615.06       127.73 o                         
  -1   3   9        465.60        466.88        35.82 o                         
   0   3   9        753.85        619.32        52.84 o                         
   1   3   9         82.54        121.93        27.19 o                         
   2   3   9       2225.57       2108.81       120.29 o                         
  -5   4   9         22.65         39.25        43.93 o                         
  -4   4   9        112.51        113.70        29.74 o                         
  -3   4   9        379.23        379.88        32.70 o                         
  -2   4   9         85.36         96.12        56.91 o                         
  -1   4   9        105.42         38.63        53.38 o                         
   0   4   9        269.24        213.35        31.40 o                         
   1   4   9        136.03         99.25        59.95 o                         
  -4   5   9         18.67         38.84        49.54 o                         
  -3   5   9        395.33        405.70        34.17 o                         
  -2   5   9       1159.64       1098.36        70.48 o                         
  -1   5   9         36.05         -9.74        51.40 o                         
   0   5   9        268.90        251.10        30.88 o                         
                                                                                
